# Supplementary material for: WGCNA-Based DNA Methylation Profiling Analysis on Allopurinol-Induced Severe Cutaneous Adverse Reactions: A DNA Methylation Signature for Predisposing Drug Hypersensitivity
Source: J Pers Med. 2022 Mar 24;12(4):525. doi: 10.3390/jpm12040525 (PMC9027774; doi:10.3390/jpm12040525)
Supplement: Supplementary file 1 [file jpm-12-00525-s001.zip]

Archive with 3 entries (3 files):
- Table S1 promoters_region_anno.csv
- Table S2 turquoise_MMGSmat.csv
- Table S3 yellow_MMGSmat.csv
