# Supplementary material for: WGCNA-Based DNA Methylation Profiling Analysis on Allopurinol-Induced Severe Cutaneous Adverse Reactions: A DNA Methylation Signature for Predisposing Drug Hypersensitivity
Source: J Pers Med. 2022 Mar 24;12(4):525. doi: 10.3390/jpm12040525 (PMC9027774; doi:10.3390/jpm12040525)
Supplement: Supplementary file 1 [file jpm-12-00525-s001.zip › Table S1 promoters_region_anno.csv]

id	Chromosome	Start	End	symbol	entrezID
ENSG00000121410	chr19	58864366	58866365	A1BG	1
ENSG00000268895	chr19	58857617	58859616	A1BG-AS1	503538
ENSG00000148584	chr10	52644936	52646935	A1CF	29974
ENSG00000175899	chr12	9268326	9270325	A2M	2
ENSG00000245105	chr12	9216273	9218272	A2M-AS1	144571
ENSG00000166535	chr12	8973568	8975567	A2ML1	144568
ENSG00000256904	chr12	8972810	8974809	A2ML1-AS2	NA
ENSG00000256069	chr12	9427914	9429913	A2MP1	3
ENSG00000128274	chr22	43116805	43118804	A4GALT	53947
ENSG00000118017	chr3	137850730	137852729	A4GNT	51146
ENSG00000094914	chr12	53718149	53720148	AAAS	8086
ENSG00000081760	chr12	125548425	125550424	AACS	65985
ENSG00000250420	chr5	178244937	178246936	AACSP1	729522
ENSG00000114771	chr3	151530325	151532324	AADAC	13
ENSG00000197953	chr3	151450204	151452203	AADACL2	344752
ENSG00000188984	chr1	12774618	12776617	AADACL3	126767
ENSG00000204518	chr1	12703066	12705065	AADACL4	343066
ENSG00000109576	chr4	171012351	171014350	AADAT	51166
ENSG00000158122	chr9	99417086	99419085	AAED1	195827
ENSG00000103591	chr15	67547034	67549033	AAGAB	79719
ENSG00000087884	chr11	77530655	77532654	AAMDC	28971
ENSG00000127837	chr2	219134481	219136480	AAMP	14
ENSG00000129673	chr17	74447933	74449932	AANAT	15
ENSG00000131043	chr20	34822881	34824880	AAR2	25980
ENSG00000205002	chr8	117948938	117950937	AARD	441376
ENSG00000090861	chr16	70322947	70324946	AARS	16
ENSG00000124608	chr6	44280564	44282563	AARS2	57505
ENSG00000266967	chr17	41116016	41118015	AARSD1	80755
ENSG00000157426	chr4	57253167	57255166	AASDH	132949
ENSG00000149313	chr11	105944728	105946727	AASDHPPT	60496
ENSG00000008311	chr7	121783835	121785834	AASS	10157
ENSG00000108270	chr17	35304675	35306674	AATF	26574
ENSG00000181409	chr17	79139378	79141377	AATK	9625
ENSG00000225180	chr17	79137807	79139806	AATK-AS1	388428
ENSG00000183044	chr16	8766922	8768921	ABAT	18
ENSG00000165029	chr9	107690019	107692018	ABCA1	19
ENSG00000154263	chr17	67240488	67242487	ABCA10	10349
ENSG00000251595	chr4	467419	469418	ABCA11P	79963
ENSG00000144452	chr2	216002652	216004651	ABCA12	26154
ENSG00000238098	chr16	2387651	2389650	ABCA17P	650655
ENSG00000107331	chr9	139922868	139924867	ABCA2	20
ENSG00000167972	chr16	2390248	2392247	ABCA3	21
ENSG00000198691	chr1	94586189	94588188	ABCA4	24
ENSG00000154265	chr17	67322886	67324885	ABCA5	23461
ENSG00000154262	chr17	67137530	67139529	ABCA6	23460
ENSG00000064687	chr19	1038602	1040601	ABCA7	10347
ENSG00000141338	chr17	66951034	66953033	ABCA8	10351
ENSG00000154258	chr17	67056706	67058705	ABCA9	10350
ENSG00000231749	chr17	66999355	67001354	ABCA9-AS1	NA
ENSG00000085563	chr7	87342112	87344111	ABCB1	5243
ENSG00000135776	chr1	229693943	229695942	ABCB10	23456
ENSG00000259689	chr15	22692701	22694700	ABCB10P1	NA
ENSG00000260053	chr15	28753455	28755454	ABCB10P4	NA
ENSG00000073734	chr2	169887333	169889332	ABCB11	8647
ENSG00000005471	chr7	87109252	87111251	ABCB4	5244
ENSG00000004846	chr7	20653330	20655329	ABCB5	340273
ENSG00000115657	chr2	220083213	220085212	ABCB6	10058
ENSG00000197150	chr7	150724010	150726009	ABCB8	11194
ENSG00000150967	chr12	123465697	123467696	ABCB9	23457
ENSG00000103222	chr16	16041934	16043933	ABCC1	4363
ENSG00000124574	chr6	43393604	43395603	ABCC10	89845
ENSG00000121270	chr16	48280980	48282979	ABCC11	85320
ENSG00000140798	chr16	48189430	48191429	ABCC12	94160
ENSG00000023839	chr10	101540989	101542988	ABCC2	1244
ENSG00000108846	chr17	48710638	48712637	ABCC3	8714
ENSG00000125257	chr13	95953188	95955187	ABCC4	10257
ENSG00000114770	chr3	183735304	183737303	ABCC5	10057
ENSG00000256340	chr16	18580984	18582983	ABCC6P1	653190
ENSG00000255277	chr16	14918064	14920063	ABCC6P2	730013
ENSG00000006071	chr11	17497950	17499949	ABCC8	6833
ENSG00000069431	chr12	22093837	22095836	ABCC9	10060
ENSG00000215151	chr10	38893049	38895048	ABCD1P2	NA
ENSG00000261233	chr16	32489072	32491071	ABCD1P3	NA
ENSG00000225293	chr22	16866920	16868919	ABCD1P4	NA
ENSG00000214330	chr2	92027127	92029126	ABCD1P5	NA
ENSG00000173208	chr12	40013054	40015053	ABCD2	225
ENSG00000117528	chr1	94882433	94884432	ABCD3	5825
ENSG00000119688	chr14	74769260	74771259	ABCD4	5826
ENSG00000164163	chr4	146017584	146019583	ABCE1	6059
ENSG00000204574	chr6	30537653	30539652	ABCF1	23
ENSG00000033050	chr7	150923817	150925816	ABCF2	10061
ENSG00000161204	chr3	183902311	183904310	ABCF3	55324
ENSG00000160179	chr21	43618299	43620298	ABCG1	9619
ENSG00000118777	chr4	89151975	89153974	ABCG2	9429
ENSG00000172350	chr11	119018222	119020221	ABCG4	64137
ENSG00000138075	chr2	44065505	44067504	ABCG5	64240
ENSG00000143921	chr2	44064603	44066602	ABCG8	64241
ENSG00000143994	chr2	27345182	27347181	ABHD1	84696
ENSG00000144827	chr3	111696357	111698356	ABHD10	55347
ENSG00000106077	chr7	73152698	73154697	ABHD11	83451
ENSG00000100997	chr20	25371120	25373119	ABHD12	26090
ENSG00000131969	chr14	51337378	51339377	ABHD12B	145447;100616234
ENSG00000139826	chr13	108869227	108871226	ABHD13	84945
ENSG00000248487	chr3	52003942	52005941	ABHD14A	25864
ENSG00000114786	chr3	52007566	52009565	ABHD14A-ACY1	NA
ENSG00000114779	chr3	52016926	52018925	ABHD14B	84836
ENSG00000168792	chr17	27893656	27895655	ABHD15	116236
ENSG00000204427	chr6	31670722	31672721	ABHD16A	7920
ENSG00000183260	chr20	62491066	62493065	ABHD16B	140701
ENSG00000129968	chr19	1885047	1887046	ABHD17A	81926
ENSG00000250536	chr1	214781684	214783683	ABHD17AP3	NA
ENSG00000229107	chr22	21024773	21026772	ABHD17AP4	NA
ENSG00000182502	chr22	22471875	22473874	ABHD17AP5	NA
ENSG00000107362	chr9	74525348	74527347	ABHD17B	51104
ENSG00000140526	chr15	89629190	89631189	ABHD2	11057
ENSG00000158201	chr18	19284267	19286266	ABHD3	171586
ENSG00000100439	chr14	23065646	23067645	ABHD4	63874
ENSG00000011198	chr3	43730105	43732104	ABHD5	51099
ENSG00000163686	chr3	58221733	58223732	ABHD6	57406
ENSG00000127220	chr19	17420546	17422545	ABHD8	79575
ENSG00000136754	chr10	27149517	27151516	ABI1	10006
ENSG00000138443	chr2	204191442	204193441	ABI2	10152
ENSG00000108798	chr17	47286089	47288088	ABI3	51225
ENSG00000154175	chr3	100711860	100713859	ABI3BP	25890
ENSG00000097007	chr9	133587833	133589832	ABL1	25
ENSG00000143322	chr1	179198320	179200319	ABL2	27
ENSG00000099204	chr10	116444263	116446262	ABLIM1	3983
ENSG00000163995	chr4	8160060	8162059	ABLIM2	84448
ENSG00000173210	chr5	148519546	148521545	ABLIM3	22885
ENSG00000175164	chr9	136150118	136152117	ABO	28
ENSG00000159842	chr17	1131816	1133815	ABR	29
ENSG00000174429	chr8	107781974	107783973	ABRA	137735
ENSG00000146386	chr6	139348319	139350318	ABRACL	58527
ENSG00000146109	chr6	26595680	26597679	ABT1	29777
ENSG00000250496	chr4	99943783	99945782	ABT1P1	NA
ENSG00000114626	chr3	127390278	127392277	ABTB1	80325
ENSG00000166016	chr11	34379056	34381055	ABTB2	25841
ENSG00000060971	chr3	38178234	38180233	ACAA1	30
ENSG00000167315	chr18	47339831	47341830	ACAA2	10449
ENSG00000132142	chr17	35766410	35768409	ACACA	31
ENSG00000076555	chr12	109552900	109554899	ACACB	32
ENSG00000111271	chr12	112122357	112124356	ACAD10	80724
ENSG00000240303	chr3	132379068	132381067	ACAD11	84129
ENSG00000151498	chr11	134121889	134123888	ACAD8	27034
ENSG00000177646	chr3	128596939	128598938	ACAD9	28976
ENSG00000115361	chr2	211089716	211091715	ACADL	33
ENSG00000117054	chr1	76188536	76190535	ACADM	34
ENSG00000122971	chr12	121162038	121164037	ACADS	35
ENSG00000196177	chr10	124766995	124768994	ACADSB	36
ENSG00000072778	chr17	7118944	7120943	ACADVL	37
ENSG00000157766	chr15	89345174	89347173	ACAN	176
ENSG00000072818	chr17	7238348	7240347	ACAP1	9744
ENSG00000114331	chr3	195163308	195165307	ACAP2	23527
ENSG00000229325	chr3	195002971	195004970	ACAP2-IT1	NA
ENSG00000131584	chr1	1244490	1246489	ACAP3	116983
ENSG00000075239	chr11	107990743	107992742	ACAT1	38
ENSG00000120437	chr6	160179860	160181859	ACAT2	39
ENSG00000182827	chr1	226373932	226375931	ACBD3	64746
ENSG00000181513	chr17	43208467	43210466	ACBD4	79777
ENSG00000107897	chr10	27530560	27532559	ACBD5	91452
ENSG00000135847	chr1	180471590	180473589	ACBD6	84320
ENSG00000176244	chr10	15130276	15132275	ACBD7	414149
ENSG00000110455	chr11	44085975	44087974	ACCS	84680
ENSG00000205126	chr11	44068031	44070030	ACCSL	390110
ENSG00000102977	chr16	67694214	67696213	ACD	65057
ENSG00000159640	chr17	61552922	61554921	ACE	1636
ENSG00000167769	chr19	6333141	6335140	ACER1	125981
ENSG00000177076	chr9	19407425	19409424	ACER2	340485
ENSG00000078124	chr11	76570411	76572410	ACER3	55331
ENSG00000087085	chr7	100494095	100496094	ACHE	43
ENSG00000100813	chr14	23564324	23566323	ACIN1	22985
ENSG00000144648	chr3	42844744	42846743	ACKR2	1238
ENSG00000144476	chr2	237474930	237476929	ACKR3	57007
ENSG00000121797	chr3	46447154	46449153	ACKR5	9034
ENSG00000091622	chr17	6459315	6461314	ACKR6	83394
ENSG00000131473	chr17	40086296	40088295	ACLY	47
ENSG00000153086	chr2	135594617	135596616	ACMSD	130013
ENSG00000196636	chr7	96744402	96746401	ACN9	57001
ENSG00000122729	chr9	32383118	32385117	ACO1	48
ENSG00000100412	chr22	41863629	41865628	ACO2	50
ENSG00000184227	chr14	74002318	74004317	ACOT1	641371
ENSG00000162390	chr1	55006430	55008429	ACOT11	26027
ENSG00000172497	chr5	80689499	80691498	ACOT12	134526
ENSG00000112304	chr6	24665763	24667762	ACOT13	55856
ENSG00000177465	chr14	74056910	74058909	ACOT4	122970
ENSG00000097021	chr1	6453952	6455951	ACOT7	11332
ENSG00000101473	chr20	44485546	44487545	ACOT8	10005
ENSG00000161533	chr17	73975016	73977015	ACOX1	51
ENSG00000168306	chr3	58522547	58524546	ACOX2	8309
ENSG00000087008	chr4	8441951	8443950	ACOX3	8310
ENSG00000153093	chr2	111488650	111490649	ACOXL	55289
ENSG00000143727	chr2	262640	264639	ACP1	52
ENSG00000134575	chr11	47269958	47271957	ACP2	53
ENSG00000102575	chr19	11689324	11691323	ACP5	54
ENSG00000162836	chr1	147142119	147144118	ACP6	51205;101060704
ENSG00000155893	chr3	140946068	140948067	ACPL2	92370
ENSG00000014257	chr3	132034711	132036710	ACPP	55
ENSG00000142513	chr19	51292172	51294171	ACPT	93650
ENSG00000100312	chr22	51175124	51177123	ACR	49
ENSG00000111644	chr12	6756127	6758126	ACRBP	84519
ENSG00000134940	chr11	125550519	125552518	ACRV1	56
ENSG00000103740	chr15	78537531	78539530	ACSBG1	23205
ENSG00000130377	chr19	6133758	6135757	ACSBG2	81616
ENSG00000167107	chr17	48502019	48504018	ACSF2	80221
ENSG00000151726	chr4	185747473	185749472	ACSL1	2180
ENSG00000123983	chr2	223724152	223726151	ACSL3	2181
ENSG00000197142	chr10	114132276	114134275	ACSL5	51703
ENSG00000164398	chr5	131347437	131349436	ACSL6	23305
ENSG00000166743	chr16	20709713	20711712	ACSM1	116285
ENSG00000215009	chr12	7455380	7457379	ACSM4	341392
ENSG00000183549	chr16	20419356	20421355	ACSM5	54988
ENSG00000154930	chr20	25039117	25041116	ACSS1	84532
ENSG00000131069	chr20	33458449	33460448	ACSS2	55902
ENSG00000111058	chr12	81330094	81332093	ACSS3	79611
ENSG00000143632	chr1	229569346	229571345	ACTA1	58
ENSG00000107796	chr10	90750648	90752647	ACTA2	59
ENSG00000180139	chr10	90690928	90692927	ACTA2-AS1	100132116
ENSG00000075624	chr7	5602916	5604915	ACTB	60
ENSG00000169067	chr5	56778137	56780136	ACTBL2	345651
ENSG00000188460	chr1	224052054	224054053	ACTBP11	NA
ENSG00000229001	chr10	70781034	70783033	ACTBP14	NA
ENSG00000213763	chr5	77079205	77081204	ACTBP2	NA
ENSG00000220267	chr6	88986209	88988208	ACTBP8	NA
ENSG00000159251	chr15	35087841	35089840	ACTC1	70
ENSG00000184009	chr17	79490374	79492373	ACTG1	71
ENSG00000236085	chr1	104110675	104112674	ACTG1P4	NA
ENSG00000229349	chr6	46170966	46172965	ACTG1P9	NA
ENSG00000163017	chr2	74117941	74119940	ACTG2	72
ENSG00000182584	chr20	32252804	32254803	ACTL10	170487
ENSG00000136518	chr3	179279168	179281167	ACTL6A	86
ENSG00000077080	chr7	100253585	100255584	ACTL6B	51412
ENSG00000187003	chr9	111623103	111625102	ACTL7A	10881
ENSG00000148156	chr9	111618740	111620739	ACTL7B	10880
ENSG00000117148	chr1	18080308	18082307	ACTL8	81569
ENSG00000181786	chr19	8808673	8810672	ACTL9	284382
ENSG00000072110	chr14	69445658	69447657	ACTN1	87
ENSG00000259062	chr14	69444899	69446898	ACTN1-AS1	161159
ENSG00000077522	chr1	236848254	236850253	ACTN2	88
ENSG00000248746	chr11	66312366	66314365	ACTN3	89
ENSG00000130402	chr19	39136789	39138788	ACTN4	81
ENSG00000213493	chr4	117517817	117519816	ACTN4P1	NA
ENSG00000131966	chr14	58665298	58667297	ACTR10	55860
ENSG00000138107	chr10	104261983	104263982	ACTR1A	10121
ENSG00000115073	chr2	98280071	98282070	ACTR1B	10120
ENSG00000138071	chr2	65453387	65455386	ACTR2	10097
ENSG00000115091	chr2	114646037	114648036	ACTR3	10096
ENSG00000133627	chr7	152455334	152457333	ACTR3B	57180
ENSG00000106526	chr7	150020315	150022314	ACTR3C	653857
ENSG00000101442	chr20	37375585	37377584	ACTR5	79913
ENSG00000075089	chr12	100591400	100593399	ACTR6	64431
ENSG00000113812	chr3	53915730	53917729	ACTR8	93973
ENSG00000169717	chr1	2936546	2938545	ACTRT2	140625
ENSG00000184378	chr3	169487184	169489183	ACTRT3	84517
ENSG00000115170	chr2	158731875	158733874	ACVR1	90
ENSG00000135503	chr12	52343951	52345950	ACVR1B	91
ENSG00000123612	chr2	158485018	158487017	ACVR1C	130399
ENSG00000121989	chr2	148600586	148602585	ACVR2A	92
ENSG00000114739	chr3	38493842	38495841	ACVR2B	93
ENSG00000229589	chr3	38495812	38497811	ACVR2B-AS1	100128640
ENSG00000139567	chr12	52299192	52301191	ACVRL1	94
ENSG00000243989	chr3	52007566	52009565	ACY1	95
ENSG00000132744	chr11	67417631	67419630	ACY3	91703
ENSG00000119640	chr14	75535687	75537686	ACYP1	97
ENSG00000170634	chr2	54196475	54198474	ACYP2	98
ENSG00000196839	chr20	43280375	43282374	ADA	100
ENSG00000164113	chr4	123298621	123300620	ADAD1	132612
ENSG00000140955	chr16	84223244	84225243	ADAD2	161931
ENSG00000168803	chr15	43621372	43623371	ADAL	161823
ENSG00000137845	chr15	59041678	59043677	ADAM10	102
ENSG00000073670	chr17	42834899	42836898	ADAM11	4185
ENSG00000148848	chr10	128076525	128078524	ADAM12	8038
ENSG00000143537	chr1	155021542	155023541	ADAM15	8751
ENSG00000151694	chr2	9695422	9697421	ADAM17	6868
ENSG00000168619	chr8	39440508	39442507	ADAM18	8749
ENSG00000135074	chr5	157002284	157004283	ADAM19	8728
ENSG00000104755	chr8	39695309	39697308	ADAM2	2515
ENSG00000235812	chr14	70714019	70716018	ADAM21P1	145241
ENSG00000008277	chr7	87561958	87563957	ADAM22	53616
ENSG00000114948	chr2	207306763	207308762	ADAM23	8745
ENSG00000042980	chr8	24150053	24152052	ADAM28	10863
ENSG00000168594	chr4	175749319	175751318	ADAM29	11086
ENSG00000134249	chr1	120438619	120440618	ADAM30	11085
ENSG00000197140	chr8	38963009	38965008	ADAM32	203102
ENSG00000149451	chr20	3662394	3664393	ADAM33	80332
ENSG00000197475	chr8	39379872	39381871	ADAM3A	1587
ENSG00000196115	chr8	39170610	39172609	ADAM5	255926
ENSG00000233988	chr14	106437859	106439858	ADAM6	8755
ENSG00000069206	chr8	24296943	24298942	ADAM7	8756
ENSG00000151651	chr10	135089873	135091872	ADAM8	101
ENSG00000168615	chr8	38852888	38854887	ADAM9	8754
ENSG00000134028	chr8	24240298	24242297	ADAMDEC1	27299
ENSG00000154734	chr21	28217229	28219228	ADAMTS1	9510
ENSG00000142303	chr19	8675121	8677120	ADAMTS10	81794
ENSG00000151388	chr5	33891798	33893797	ADAMTS12	81792
ENSG00000160323	chr9	136277978	136279977	ADAMTS13	11093
ENSG00000138316	chr10	72431059	72433058	ADAMTS14	140766
ENSG00000166106	chr11	130317369	130319368	ADAMTS15	170689
ENSG00000145536	chr5	5138943	5140942	ADAMTS16	170690
ENSG00000140470	chr15	100881711	100883710	ADAMTS17	170691
ENSG00000140873	chr16	77468512	77470511	ADAMTS18	170692
ENSG00000145808	chr5	128794458	128796457	ADAMTS19	171019
ENSG00000249421	chr5	128795883	128797882	ADAMTS19-AS1	NA
ENSG00000087116	chr5	178771932	178773931	ADAMTS2	9509
ENSG00000173157	chr12	43945225	43947224	ADAMTS20	80070
ENSG00000156140	chr4	73434017	73436016	ADAMTS3	9508
ENSG00000158859	chr1	161168347	161170346	ADAMTS4	9507
ENSG00000154736	chr21	28338333	28340332	ADAMTS5	11096
ENSG00000049192	chr5	64777248	64779247	ADAMTS6	11174
ENSG00000136378	chr15	79103274	79105273	ADAMTS7	11173;100291699
ENSG00000134917	chr11	130298389	130300388	ADAMTS8	11095
ENSG00000163638	chr3	64673177	64675176	ADAMTS9	56999
ENSG00000241158	chr3	64545514	64547513	ADAMTS9-AS1	NA
ENSG00000241684	chr3	64669085	64671084	ADAMTS9-AS2	100507098
ENSG00000178031	chr9	18472392	18474391	ADAMTSL1	92949
ENSG00000197859	chr9	136395786	136397785	ADAMTSL2	9719;100996396
ENSG00000156218	chr15	84321338	84323337	ADAMTSL3	57188
ENSG00000143382	chr1	150520384	150522383	ADAMTSL4	54507
ENSG00000185761	chr19	1513104	1515103	ADAMTSL5	339366
ENSG00000105963	chr7	994544	996543	ADAP1	11033
ENSG00000184060	chr17	29231862	29233861	ADAP2	55803
ENSG00000160710	chr1	154599976	154601975	ADAR	103
ENSG00000197381	chr21	46492268	46494267	ADARB1	104
ENSG00000185736	chr10	1779171	1781170	ADARB2	105
ENSG00000205696	chr10	1567332	1569331	ADARB2-AS1	642394
ENSG00000065457	chr16	75656699	75658698	ADAT1	23536
ENSG00000189007	chr6	143771311	143773310	ADAT2	134637
ENSG00000213638	chr19	1903877	1905876	ADAT3	113179
ENSG00000142920	chr1	33545205	33547204	ADC	113451
ENSG00000063761	chr14	78264926	78266925	ADCK1	57143
ENSG00000133597	chr7	140371453	140373452	ADCK2	90956
ENSG00000123815	chr19	41223613	41225612	ADCK4	79934
ENSG00000173137	chr8	145595290	145597289	ADCK5	203054
ENSG00000164742	chr7	45612239	45614238	ADCY1	107
ENSG00000143199	chr1	167882954	167884953	ADCY10	55811
ENSG00000161912	chr6	41067261	41069260	ADCY10P1	221442
ENSG00000078295	chr5	7394821	7396820	ADCY2	108
ENSG00000138031	chr2	25142209	25144208	ADCY3	109
ENSG00000129467	chr14	24803800	24805799	ADCY4	196883
ENSG00000173175	chr3	123168106	123170105	ADCY5	111
ENSG00000174233	chr12	49182321	49184320	ADCY6	112
ENSG00000121281	chr16	50278548	50280547	ADCY7	113
ENSG00000155897	chr8	132054173	132056172	ADCY8	114
ENSG00000162104	chr16	4165687	4167686	ADCY9	115
ENSG00000141433	chr18	903444	905443	ADCYAP1	116
ENSG00000078549	chr7	31090576	31092575	ADCYAP1R1	117
ENSG00000087274	chr4	2844084	2846083	ADD1	118
ENSG00000075340	chr2	70994858	70996857	ADD2	119
ENSG00000118492	chr6	146918601	146920600	ADGB	79747
ENSG00000187758	chr4	100211686	100213685	ADH1A	124
ENSG00000196616	chr4	100242059	100244058	ADH1B	125
ENSG00000248144	chr4	100273685	100275684	ADH1C	126
ENSG00000197894	chr4	100009453	100011452	ADH5	128
ENSG00000172955	chr4	100140195	100142194	ADH6	130
ENSG00000196344	chr4	100356395	100358394	ADH7	131
ENSG00000147576	chr8	67340920	67342919	ADHFE1	137872
ENSG00000182551	chr2	3523008	3525007	ADI1	55256
ENSG00000182035	chr20	37208338	37210337	ADIG	149685
ENSG00000181092	chr3	186558963	186560962	ADIPOQ	9370
ENSG00000159346	chr1	202927201	202929200	ADIPOR1	51094
ENSG00000006831	chr12	1796240	1798239	ADIPOR2	79602
ENSG00000148671	chr10	88726449	88728448	ADIRF	10974
ENSG00000156110	chr10	75909460	75911459	ADK	132
ENSG00000148926	chr11	10324727	10326726	ADM	133
ENSG00000128165	chr22	50918485	50920484	ADM2	79924
ENSG00000224420	chr19	50190421	50192420	ADM5	199800
ENSG00000101126	chr20	49547459	49549458	ADNP	23394
ENSG00000101544	chr18	77865415	77867414	ADNP2	22850
ENSG00000181915	chr10	64563016	64565015	ADO	84890
ENSG00000163485	chr1	203058282	203060281	ADORA1	134
ENSG00000128271	chr22	24812347	24814346	ADORA2A	135
ENSG00000178803	chr22	24890543	24892542	ADORA2A-AS1	646023
ENSG00000170425	chr17	15846731	15848730	ADORA2B	136
ENSG00000121933	chr1	112106085	112108084	ADORA3	140
ENSG00000159322	chr15	73077688	73079687	ADPGK	83440
ENSG00000260898	chr15	73073676	73075675	ADPGK-AS1	100287559
ENSG00000144843	chr3	119296615	119298614	ADPRH	141
ENSG00000153531	chr13	114107340	114109339	ADPRHL1	113622
ENSG00000116863	chr1	36552976	36554975	ADPRHL2	54936
ENSG00000170222	chr17	10599411	10601410	ADPRM	56985
ENSG00000120907	chr8	26724291	26726290	ADRA1A	148
ENSG00000170214	chr5	159342290	159344289	ADRA1B	147
ENSG00000171873	chr20	4229222	4231221	ADRA1D	146
ENSG00000150594	chr10	112835290	112837289	ADRA2A	150
ENSG00000222040	chr2	96781485	96783484	ADRA2B	151
ENSG00000184160	chr4	3766575	3768574	ADRA2C	152
ENSG00000043591	chr10	115802306	115804305	ADRB1	153
ENSG00000169252	chr5	148204656	148206655	ADRB2	154
ENSG00000188778	chr8	37823984	37825983	ADRB3	155
ENSG00000173020	chr11	67032381	67034380	ADRBK1	156
ENSG00000100077	chr22	25959316	25961315	ADRBK2	157
ENSG00000130706	chr20	60875649	60877648	ADRM1	11047
ENSG00000239900	chr22	40741007	40743006	ADSL	158
ENSG00000035687	chr1	244614937	244616936	ADSS	159
ENSG00000185100	chr14	105189023	105191022	ADSSL1	122622
ENSG00000106624	chr7	44142460	44144459	AEBP1	165
ENSG00000139154	chr12	19555479	19557478	AEBP2	121536
ENSG00000181026	chr15	89163027	89165026	AEN	64782
ENSG00000104964	chr19	3062606	3064605	AES	166
ENSG00000196526	chr4	7941154	7943153	AFAP1	60312
ENSG00000157510	chr5	148649934	148651933	AFAP1L1	134265
ENSG00000169129	chr10	116164016	116166015	AFAP1L2	84632
ENSG00000172493	chr4	87854654	87856653	AFF1	4299
ENSG00000144218	chr2	100758702	100760701	AFF3	3899
ENSG00000072364	chr5	132298827	132300826	AFF4	27125
ENSG00000223959	chr16	90037494	90039493	AFG3L1P	172
ENSG00000141385	chr18	12376814	12378813	AFG3L2	10939
ENSG00000253606	chr8	43126606	43128605	AFG3L2P1	NA
ENSG00000079557	chr4	74345900	74347899	AFM	173
ENSG00000183077	chr17	76181898	76183897	AFMID	125061
ENSG00000081051	chr4	74295355	74297354	AFP	174
ENSG00000119844	chr2	64749965	64751964	AFTPH	54812
ENSG00000038002	chr4	178363158	178365157	AGA	175
ENSG00000157985	chr2	236401233	236403232	AGAP1	116987
ENSG00000235529	chr2	236412895	236414894	AGAP1-IT1	100506749
ENSG00000135439	chr12	58135441	58137440	AGAP2	116986
ENSG00000255737	chr12	58118554	58120553	AGAP2-AS1	NA
ENSG00000133612	chr7	150781418	150783417	AGAP3	116988
ENSG00000172650	chr10	75457140	75459139	AGAP5	119385;728127;729092;101060581
ENSG00000204149	chr10	51746578	51748577	AGAP6	414189;728404;101060581
ENSG00000204169	chr10	51485828	51487827	AGAP7	653268
ENSG00000174194	chr10	51370822	51372821	AGAP8	728404
ENSG00000166748	chr15	86683727	86685726	AGBL1	123624
ENSG00000165923	chr11	47736442	47738441	AGBL2	79841
ENSG00000146856	chr7	134669759	134671758	AGBL3	340351
ENSG00000186094	chr1	50489086	50491085	AGBL4	84871
ENSG00000084693	chr2	27263732	27265731	AGBL5	60509
ENSG00000231636	chr2	27272633	27274632	AGBL5-AS1	NA
ENSG00000204305	chr6	32151602	32153601	AGER	177
ENSG00000173744	chr2	228335368	228337367	AGFG1	3267
ENSG00000106351	chr7	100135334	100137333	AGFG2	3268
ENSG00000164252	chr5	76323576	76325575	AGGF1	55109
ENSG00000214273	chr4	190960997	190962996	AGGF1P1	NA
ENSG00000233435	chr10	135454090	135456089	AGGF1P2	NA
ENSG00000241532	chr3	75703425	75705424	AGGF1P3	NA
ENSG00000261689	chr16	34623875	34625874	AGGF1P4	NA
ENSG00000006530	chr7	141249489	141251488	AGK	55750
ENSG00000162688	chr1	100314140	100316139	AGL	178
ENSG00000116771	chr1	15911106	15913105	AGMAT	79814
ENSG00000187546	chr7	15601141	15603140	AGMO	392636
ENSG00000092847	chr1	36333909	36335908	AGO1	26523
ENSG00000123908	chr8	141645219	141647218	AGO2	27161
ENSG00000126070	chr1	36394819	36396818	AGO3	192669
ENSG00000134698	chr1	36272273	36274272	AGO4	192670
ENSG00000204310	chr6	32145374	32147373	AGPAT1	10554
ENSG00000169692	chr9	139581376	139583375	AGPAT2	10555
ENSG00000160216	chr21	45283567	45285566	AGPAT3	56894
ENSG00000026652	chr6	161694594	161696593	AGPAT4	56895
ENSG00000155189	chr8	6564378	6566377	AGPAT5	55326
ENSG00000138678	chr4	84455567	84457566	AGPAT9	84803
ENSG00000018510	chr2	178255872	178257871	AGPS	8540
ENSG00000173467	chr7	16921112	16923111	AGR3	155465
ENSG00000188157	chr1	954003	956002	AGRN	375790
ENSG00000159723	chr16	67517217	67519216	AGRP	181
ENSG00000135744	chr1	230849544	230851543	AGT	183
ENSG00000135049	chr9	88356445	88358444	AGTPBP1	23287
ENSG00000144891	chr3	148414071	148416070	AGTR1	185
ENSG00000177674	chr1	11794641	11796640	AGTRAP	57085
ENSG00000172482	chr2	241806396	241808395	AGXT	189
ENSG00000113492	chr5	35047699	35049698	AGXT2	64902
ENSG00000153207	chr1	247094781	247096780	AHCTF1	25909
ENSG00000226121	chr2	162363717	162365716	AHCTF1P1	285116
ENSG00000101444	chr20	32899109	32901108	AHCY	191
ENSG00000168710	chr1	110525808	110527807	AHCYL1	10768
ENSG00000158467	chr7	128863364	128865363	AHCYL2	23382
ENSG00000232992	chr2	139659818	139661817	AHCYP4	NA
ENSG00000126705	chr1	27930443	27932442	AHDC1	27245
ENSG00000135541	chr6	135818415	135820414	AHI1	54806
ENSG00000124942	chr11	62323208	62325207	AHNAK	79026
ENSG00000185567	chr14	105444195	105446194	AHNAK2	113146
ENSG00000106546	chr7	17336746	17338745	AHR	196
ENSG00000063438	chr5	302791	304790	AHRR	57491
ENSG00000100591	chr14	77922713	77924712	AHSA1	10598
ENSG00000173209	chr2	61403053	61405052	AHSA2	130872
ENSG00000145192	chr3	186329212	186331211	AHSG	197
ENSG00000169877	chr16	31537685	31539684	AHSP	51327
ENSG00000111732	chr12	8764968	8766967	AICDA	57379
ENSG00000186063	chr1	222886053	222888052	AIDA	64853
ENSG00000204472	chr6	31581461	31583460	AIF1	199
ENSG00000126878	chr9	133970363	133972362	AIF1L	83543
ENSG00000042286	chr10	71892191	71894190	AIFM2	84883
ENSG00000183773	chr22	21317896	21319895	AIFM3	150209
ENSG00000146416	chr6	143380133	143382132	AIG1	51390
ENSG00000249089	chr5	39021013	39023012	AIG1P1	NA
ENSG00000112297	chr6	106958230	106960229	AIM1	202
ENSG00000164022	chr4	107235201	107237200	AIMP1	9255
ENSG00000106305	chr7	6047376	6049375	AIMP2	7965
ENSG00000110711	chr11	67249012	67251011	AIP	9049
ENSG00000129221	chr17	6338020	6340019	AIPL1	23746
ENSG00000160224	chr21	45704221	45706220	AIRE	326
ENSG00000196581	chr1	4713292	4715291	AJAP1	55966
ENSG00000129474	chr14	23451352	23453351	AJUBA	84962
ENSG00000106992	chr9	130639523	130641522	AK1	203
ENSG00000004455	chr1	33546098	33548097	AK2	204
ENSG00000147853	chr9	4741544	4743543	AK3	50808
ENSG00000250115	chr8	144138734	144140733	AK3P2	NA
ENSG00000230042	chr7	23167297	23169296	AK3P3	NA
ENSG00000228816	chr10	33231909	33233908	AK3P5	NA
ENSG00000162433	chr1	65611732	65613731	AK4	205;100507855
ENSG00000263535	chr17	29671039	29673038	AK4P1	NA
ENSG00000249410	chr5	54847883	54849882	AK4P2	NA
ENSG00000233381	chr12	31768874	31770873	AK4P3	NA
ENSG00000154027	chr1	77746236	77748235	AK5	26289
ENSG00000140057	chr14	96856948	96858947	AK7	122481
ENSG00000165695	chr9	135753665	135755664	AK8	158067
ENSG00000155085	chr6	110011921	110013920	AK9	221264
ENSG00000121057	chr17	55160953	55162952	AKAP1	8165
ENSG00000108599	chr17	19881157	19883156	AKAP10	11216
ENSG00000023516	chr13	42844789	42846788	AKAP11	11215
ENSG00000131016	chr6	151559634	151561633	AKAP12	9590
ENSG00000170776	chr15	85922302	85924301	AKAP13	11214
ENSG00000241978	chr9	112541269	112543268	AKAP2	11217;445815
ENSG00000111254	chr12	4757714	4759713	AKAP3	10566
ENSG00000179841	chr14	64930717	64932716	AKAP5	9495
ENSG00000151320	chr14	32796979	32798978	AKAP6	9472
ENSG00000118507	chr6	131455306	131457305	AKAP7	9465
ENSG00000105127	chr19	15490113	15492112	AKAP8	10270
ENSG00000011243	chr19	15529453	15531452	AKAP8L	26993
ENSG00000127914	chr7	91568681	91570680	AKAP9	10142
ENSG00000166452	chr11	8931186	8933185	AKIP1	56672
ENSG00000174574	chr1	39455395	39457394	AKIRIN1	79647
ENSG00000135334	chr6	88411428	88413427	AKIRIN2	55122
ENSG00000106948	chr9	117156186	117158185	AKNA	80709
ENSG00000162641	chr1	109505607	109507606	AKNAD1	254268
ENSG00000117448	chr1	46014715	46016714	AKR1A1	10327
ENSG00000085662	chr7	134143537	134145536	AKR1B1	231
ENSG00000198074	chr7	134210844	134212843	AKR1B10	57016
ENSG00000213606	chr10	69508542	69510541	AKR1B10P1	NA
ENSG00000227471	chr7	134232388	134234387	AKR1B15	441282
ENSG00000151632	chr10	5059724	5061723	AKR1C2	1646;101060798
ENSG00000198610	chr10	5235925	5237924	AKR1C4	1109
ENSG00000122787	chr7	137685570	137687569	AKR1D1	6718
ENSG00000227776	chr1	167487273	167489272	AKR1D1P1	NA
ENSG00000053371	chr1	19638141	19640140	AKR7A2	8574
ENSG00000229020	chr1	113464545	113466544	AKR7A2P1	246182
ENSG00000162482	chr1	19615245	19617244	AKR7A3	22977
ENSG00000211454	chr1	19600189	19602188	AKR7L	NA
ENSG00000142208	chr14	105261589	105263588	AKT1	207
ENSG00000204673	chr19	50381217	50383216	AKT1S1	84335
ENSG00000105221	chr19	40790944	40792943	AKT2	208
ENSG00000117020	chr1	244013882	244015881	AKT3	10000
ENSG00000166971	chr16	53537824	53539823	AKTIP	64400
ENSG00000148218	chr9	116163114	116165113	ALAD	210
ENSG00000023330	chr3	52230602	52232601	ALAS1	211
ENSG00000170017	chr3	105084253	105086252	ALCAM	214
ENSG00000161618	chr19	49954926	49956925	ALDH16A1	126133
ENSG00000059573	chr10	97415964	97417963	ALDH18A1	5832
ENSG00000128918	chr15	58789566	58791565	ALDH1A2	8854
ENSG00000184254	chr15	101400629	101402628	ALDH1A3	220
ENSG00000137124	chr9	38391161	38393160	ALDH1B1	219
ENSG00000250218	chr3	125820983	125822982	ALDH1L1-AS1	100874204
ENSG00000246022	chr3	125897408	125899407	ALDH1L1-AS2	100862662
ENSG00000136010	chr12	105477856	105479855	ALDH1L2	160428
ENSG00000111275	chr12	112203191	112205190	ALDH2	217
ENSG00000108602	chr17	19651757	19653756	ALDH3A1	218
ENSG00000072210	chr17	19549949	19551948	ALDH3A2	224
ENSG00000006534	chr11	67774548	67776547	ALDH3B1	221
ENSG00000132746	chr11	67448172	67450171	ALDH3B2	222
ENSG00000159423	chr1	19228776	19230775	ALDH4A1	8659
ENSG00000112294	chr6	24493580	24495579	ALDH5A1	7915
ENSG00000119711	chr14	74550697	74552696	ALDH6A1	4329
ENSG00000164904	chr5	125930611	125932610	ALDH7A1	501
ENSG00000234489	chr10	64500646	64502645	ALDH7A1P4	NA
ENSG00000118514	chr6	135270761	135272760	ALDH8A1	64577
ENSG00000143149	chr1	165667601	165669600	ALDH9A1	223
ENSG00000149925	chr16	30062911	30064910	ALDOA	226
ENSG00000136872	chr9	104197606	104199605	ALDOB	229
ENSG00000109107	chr17	26903783	26905782	ALDOC	230
ENSG00000033011	chr16	5082203	5084202	ALG1	56052;100507589
ENSG00000139133	chr12	34173716	34175715	ALG10	84920
ENSG00000175548	chr12	38708880	38710879	ALG10B	84920;144245
ENSG00000253710	chr13	52585034	52587033	ALG11	440138
ENSG00000182858	chr22	50311607	50313606	ALG12	79087
ENSG00000172339	chr1	95538002	95540001	ALG14	199857
ENSG00000189366	chr3	125655383	125657382	ALG1L	200810
ENSG00000254016	chr12	8378830	8380829	ALG1L10P	NA
ENSG00000253981	chr8	8101690	8103689	ALG1L13P	NA
ENSG00000251287	chr3	129799174	129801173	ALG1L2	NA
ENSG00000119523	chr9	101983739	101985738	ALG2	85365
ENSG00000214160	chr3	183966837	183968836	ALG3	10195
ENSG00000120697	chr13	37573899	37575898	ALG5	29880
ENSG00000088035	chr1	63831761	63833760	ALG6	29929
ENSG00000159063	chr11	77850207	77852206	ALG8	79053
ENSG00000086848	chr11	111741806	111743805	ALG9	79796
ENSG00000171094	chr2	30143933	30145932	ALK	238
ENSG00000100601	chr14	78173864	78175863	ALKBH1	8846
ENSG00000189046	chr12	109530937	109532936	ALKBH2	121642
ENSG00000166199	chr11	43900861	43902860	ALKBH3	221120
ENSG00000244926	chr11	43941995	43943994	ALKBH3-AS1	100507300
ENSG00000160993	chr7	102104824	102106823	ALKBH4	54784
ENSG00000091542	chr17	18084892	18086891	ALKBH5	54890
ENSG00000239382	chr19	36504642	36506641	ALKBH6	84964
ENSG00000125652	chr19	6370944	6372943	ALKBH7	84266
ENSG00000137760	chr11	107435973	107437972	ALKBH8	91801
ENSG00000151360	chr2	3704285	3706284	ALLC	55821
ENSG00000116127	chr2	73611386	73613385	ALMS1	7840
ENSG00000163016	chr2	73870546	73872545	ALMS1P	200420
ENSG00000108839	chr17	6897884	6899883	ALOX12	239
ENSG00000179477	chr17	7990522	7992521	ALOX12B	242
ENSG00000262943	chr17	6755395	6757394	ALOX12P2	NA
ENSG00000161905	chr17	4545090	4547089	ALOX15	246
ENSG00000179593	chr17	7940835	7942834	ALOX15B	247
ENSG00000188101	chr9	95673938	95675937	ALOX15P2	NA
ENSG00000012779	chr10	45868161	45870160	ALOX5	240
ENSG00000132965	chr13	31308145	31310144	ALOX5AP	241
ENSG00000179148	chr17	8021866	8023865	ALOXE3	59344
ENSG00000163295	chr2	233319333	233321332	ALPI	248
ENSG00000073331	chr4	113205165	113207164	ALPK1	80216
ENSG00000198796	chr18	56295690	56297689	ALPK2	115701
ENSG00000136383	chr15	85358411	85360410	ALPK3	57538
ENSG00000162551	chr1	21834358	21836357	ALPL	249
ENSG00000163283	chr2	233241744	233243743	ALPP	250
ENSG00000163286	chr2	233270053	233272052	ALPPL2	251
ENSG00000003393	chr2	202645413	202647412	ALS2	57679
ENSG00000178038	chr3	46734695	46736694	ALS2CL	259173
ENSG00000155754	chr2	202483402	202485401	ALS2CR11	151254
ENSG00000155749	chr2	202221622	202223621	ALS2CR12	130540
ENSG00000180318	chr12	85672385	85674384	ALX1	8092
ENSG00000156150	chr1	110612823	110614822	ALX3	257
ENSG00000052850	chr11	44331217	44333216	ALX4	60529
ENSG00000183684	chr17	79848963	79850962	ALYREF	10189
ENSG00000242110	chr5	34007721	34009720	AMACR	23600
ENSG00000178522	chr4	71456473	71458472	AMBN	258
ENSG00000106927	chr9	116840253	116842252	AMBP	259
ENSG00000110497	chr11	46615176	46617175	AMBRA1	55626
ENSG00000123505	chr6	111194473	111196472	AMD1	262
ENSG00000139344	chr12	96335571	96337570	AMDHD1	144193
ENSG00000162066	chr16	2568858	2570857	AMDHD2	51005;752014
ENSG00000165566	chr13	25745927	25747926	AMER2	219287
ENSG00000178171	chr2	131511508	131513507	AMER3	205147
ENSG00000159461	chr16	56458951	56460950	AMFR	267
ENSG00000104899	chr19	2247166	2249165	AMH	268;100423031
ENSG00000135409	chr12	53816139	53818138	AMHR2	269
ENSG00000160593	chr11	118095310	118097309	AMICA1	120425
ENSG00000181754	chr1	110051861	110053860	AMIGO1	57463
ENSG00000139211	chr12	47473235	47475234	AMIGO2	347902
ENSG00000176020	chr3	49760850	49762849	AMIGO3	386724
ENSG00000144233	chr2	128642997	128644996	AMMECR1L	83607
ENSG00000166126	chr14	103387493	103389492	AMN	81693
ENSG00000151743	chr12	31881609	31883608	AMN1	196394
ENSG00000114019	chr3	134093822	134095821	AMOTL2	51421
ENSG00000116748	chr1	115237740	115239739	AMPD1	270
ENSG00000133805	chr11	10328360	10330359	AMPD3	272;100130460
ENSG00000078053	chr7	38670668	38672667	AMPH	273
ENSG00000145020	chr3	49459687	49461686	AMT	275
ENSG00000187689	chr4	71382757	71384756	AMTN	401138
ENSG00000174876	chr1	104238803	104240802	AMY1B	276;277;278
ENSG00000243480	chr1	104158499	104160498	AMY2A	279
ENSG00000240038	chr1	104094937	104096936	AMY2B	280;648740
ENSG00000174945	chr7	2717656	2719655	AMZ1	155185
ENSG00000196704	chr17	66242215	66244214	AMZ2	51321
ENSG00000214174	chr17	62971195	62973194	AMZ2P1	201283
ENSG00000153107	chr2	112641768	112643767	ANAPC1	64682;730268
ENSG00000164162	chr4	146019194	146021193	ANAPC10	10393
ENSG00000213735	chr1	52717793	52719792	ANAPC10P1	NA
ENSG00000141552	chr17	79847166	79849165	ANAPC11	51529
ENSG00000129055	chr3	134205059	134207058	ANAPC13	25847
ENSG00000110200	chr11	71823327	71825326	ANAPC15	25906
ENSG00000166295	chr10	73974287	73976286	ANAPC16	119504
ENSG00000176248	chr9	140082490	140084489	ANAPC2	29882
ENSG00000053900	chr4	25377335	25379334	ANAPC4	29945
ENSG00000089053	chr12	121837200	121839199	ANAPC5	51433
ENSG00000196510	chr12	110841036	110843035	ANAPC7	51434
ENSG00000214274	chr14	21150836	21152835	ANG	283
ENSG00000013523	chr14	77292090	77294089	ANGEL1	23357
ENSG00000174606	chr1	213188669	213190668	ANGEL2	90806
ENSG00000154188	chr8	108509784	108511783	ANGPT1	284
ENSG00000091879	chr8	6420431	6422430	ANGPT2	285
ENSG00000101280	chr20	896478	898477	ANGPT4	51378
ENSG00000116194	chr1	178839688	178841687	ANGPTL1	9068
ENSG00000136859	chr9	129884663	129886662	ANGPTL2	23452
ENSG00000132855	chr1	63061658	63063657	ANGPTL3	27329
ENSG00000167772	chr19	8426673	8428672	ANGPTL4	51129
ENSG00000187151	chr11	101786754	101788753	ANGPTL5	253935
ENSG00000130812	chr19	10212973	10214972	ANGPTL6	83854
ENSG00000171819	chr1	11247898	11249897	ANGPTL7	10218
ENSG00000029534	chr8	41753781	41755780	ANK1	286
ENSG00000145362	chr4	113737765	113739764	ANK2	287
ENSG00000151150	chr10	62492749	62494748	ANK3	288
ENSG00000151687	chr2	190537516	190539515	ANKAR	150709
ENSG00000166839	chr15	65202601	65204600	ANKDD1A	348094
ENSG00000189045	chr5	74905784	74907783	ANKDD1B	728780
ENSG00000132623	chr20	10014189	10016188	ANKEF1	63926
ENSG00000185722	chr17	4166775	4168774	ANKFY1	51479
ENSG00000154122	chr5	14871388	14873387	ANKH	56172
ENSG00000131503	chr5	139779899	139781898	ANKHD1	54882;404734
ENSG00000254996	chr5	139779993	139781992	ANKHD1-EIF4EBP3	54882;404734
ENSG00000001629	chr7	91874048	91876047	ANKIB1	54467
ENSG00000170209	chr11	113257013	113259012	ANKK1	255239
ENSG00000160117	chr19	17390954	17392953	ANKLE1	126549
ENSG00000176915	chr12	133337975	133339974	ANKLE2	23141
ENSG00000144504	chr2	241508127	241510126	ANKMY1	51281
ENSG00000106524	chr7	16684943	16686942	ANKMY2	57037
ENSG00000164331	chr5	72861012	72863011	ANKRA2	57763
ENSG00000148677	chr10	92680534	92682533	ANKRD1	27063
ENSG00000088448	chr13	111566917	111568916	ANKRD10	55608
ENSG00000167522	chr16	89556470	89558469	ANKRD11	29123
ENSG00000101745	chr18	9134726	9136725	ANKRD12	23253
ENSG00000076513	chr12	110435491	110437490	ANKRD13A	88455
ENSG00000198720	chr17	27915287	27917286	ANKRD13B	124930
ENSG00000118454	chr1	70819918	70821917	ANKRD13C	81573
ENSG00000172932	chr11	67054518	67056517	ANKRD13D	338692
ENSG00000134461	chr10	5931370	5933369	ANKRD16	54522
ENSG00000132466	chr4	74124016	74126015	ANKRD17	26057
ENSG00000180071	chr9	38620158	38622157	ANKRD18A	253650
ENSG00000230453	chr9	33522892	33524891	ANKRD18B	441459
ENSG00000159712	chr9	99983018	99985017	ANKRD18CP	100287922
ENSG00000226435	chr3	197807092	197809091	ANKRD18DP	348840
ENSG00000187984	chr9	95570170	95572169	ANKRD19P	138649
ENSG00000165887	chr10	99330698	99332697	ANKRD2	26287
ENSG00000196774	chr9	67925261	67927260	ANKRD20A1	84210
ENSG00000215559	chr21	15352259	15354258	ANKRD20A11P	391267
ENSG00000232745	chr1	142802032	142804031	ANKRD20A14P	NA
ENSG00000249493	chr21	15435146	15437145	ANKRD20A18P	NA
ENSG00000196593	chr13	24520422	24522421	ANKRD20A19P	NA
ENSG00000183148	chr9	42366803	42368802	ANKRD20A2	441430
ENSG00000132498	chr9	43133045	43135044	ANKRD20A3	441425;101059935
ENSG00000172014	chr9	69380312	69382311	ANKRD20A4	728747
ENSG00000186481	chr18	14177596	14179595	ANKRD20A5P	NA
ENSG00000236816	chr9	44117945	44119944	ANKRD20A7P	NA
ENSG00000229089	chr2	95522528	95524527	ANKRD20A8P	440482
ENSG00000206192	chr13	19445608	19447607	ANKRD20A9P	NA
ENSG00000152766	chr10	90611076	90613075	ANKRD22	118932
ENSG00000163126	chr2	97523172	97525171	ANKRD23	200539
ENSG00000089847	chr19	4181851	4183850	ANKRD24	170961
ENSG00000107890	chr10	27388922	27390921	ANKRD26	22852
ENSG00000261239	chr16	46602510	46604509	ANKRD26P1	124149
ENSG00000237636	chr13	19918466	19920465	ANKRD26P3	NA
ENSG00000105186	chr19	33166529	33168528	ANKRD27	84079
ENSG00000206560	chr3	15900779	15902778	ANKRD28	23243
ENSG00000154065	chr18	21242350	21244349	ANKRD29	147463
ENSG00000148513	chr10	37413285	37415284	ANKRD30A	91074
ENSG00000163046	chr2	133015043	133017042	ANKRD30BL	554226;100132154
ENSG00000224309	chr21	14408981	14410980	ANKRD30BP2	NA
ENSG00000230501	chr10	45650723	45652722	ANKRD30BP3	NA
ENSG00000145700	chr5	74532204	74534203	ANKRD31	256006
ENSG00000133302	chr5	93952552	93954551	ANKRD32	84250
ENSG00000167612	chr12	52280244	52282243	ANKRD33	341405
ENSG00000164236	chr5	10562942	10564941	ANKRD33B	651746
ENSG00000181039	chr1	145469008	145471007	ANKRD34A	284615;101060487
ENSG00000189127	chr5	79865808	79867807	ANKRD34B	340120
ENSG00000235711	chr15	79573646	79575645	ANKRD34C	390616
ENSG00000198483	chr1	145547730	145549729	ANKRD35	148741;101060345
ENSG00000135976	chr2	97777733	97779732	ANKRD36	375248;400986
ENSG00000196912	chr2	98205929	98207928	ANKRD36B	100996862
ENSG00000230006	chr2	89063824	89065823	ANKRD36BP2	645784
ENSG00000174501	chr2	96657042	96659041	ANKRD36C	100996862
ENSG00000186352	chr4	186315675	186317674	ANKRD37	353322
ENSG00000213337	chr2	97523333	97525332	ANKRD39	51239
ENSG00000154945	chr17	48784786	48786785	ANKRD40	91369
ENSG00000137494	chr11	82903281	82905280	ANKRD42	338699
ENSG00000065413	chr2	198175398	198177397	ANKRD44	91526
ENSG00000183831	chr1	173638502	173640501	ANKRD45	339416
ENSG00000186106	chr8	101571513	101573512	ANKRD46	157567
ENSG00000168876	chr11	94225295	94227294	ANKRD49	54851
ENSG00000151458	chr4	125633388	125635387	ANKRD50	57182
ENSG00000139645	chr12	56651676	56653675	ANKRD52	283373
ENSG00000144031	chr2	71204010	71206009	ANKRD53	79998
ENSG00000100124	chr22	38239939	38241938	ANKRD54	129138
ENSG00000164512	chr5	55528687	55530686	ANKRD55	79722
ENSG00000135299	chr6	90141389	90143388	ANKRD6	22881
ENSG00000124227	chr20	56803210	56805209	ANKRD60	140731
ENSG00000181626	chr18	12092348	12094347	ANKRD62	342850
ENSG00000189295	chr22	17175039	17177038	ANKRD62P1-PARP4P3	23783
ENSG00000230778	chr15	40574288	40576287	ANKRD63	100131244
ENSG00000235098	chr1	1356650	1358649	ANKRD65	441869
ENSG00000230062	chr6	46713154	46715153	ANKRD66	100287718
ENSG00000106013	chr7	117853227	117855226	ANKRD7	56311
ENSG00000156381	chr14	102975637	102977636	ANKRD9	122416
ENSG00000064999	chr6	34855542	34857541	ANKS1A	23294
ENSG00000185046	chr12	100377933	100379932	ANKS1B	56899
ENSG00000168096	chr16	4783880	4785879	ANKS3	124401
ENSG00000175311	chr16	21243486	21245485	ANKS4B	257629
ENSG00000206199	chr3	149685673	149687672	ANKUB1	389161
ENSG00000163516	chr2	220092979	220094978	ANKZF1	55139
ENSG00000011426	chr7	36427915	36429914	ANLN	54443
ENSG00000131620	chr11	69922908	69924907	ANO1	55107
ENSG00000254902	chr11	70034116	70036115	ANO1-AS1	NA
ENSG00000160746	chr3	43732587	43734586	ANO10	55129
ENSG00000047617	chr12	6054899	6056898	ANO2	57101
ENSG00000151572	chr12	101109804	101111803	ANO4	121601
ENSG00000171714	chr11	22213222	22215221	ANO5	203859
ENSG00000177119	chr12	45608270	45610269	ANO6	196527
ENSG00000146205	chr2	242126424	242128423	ANO7	50636
ENSG00000237276	chr1	16554023	16556022	ANO7P1	NA
ENSG00000074855	chr19	17445139	17447138	ANO8	57719
ENSG00000185101	chr11	441512	443511	ANO9	338440
ENSG00000140350	chr15	69112737	69114736	ANP32A	8125
ENSG00000136938	chr9	100744143	100746142	ANP32B	10541
ENSG00000259790	chr15	75614535	75616534	ANP32BP1	NA
ENSG00000259461	chr15	81410182	81412181	ANP32BP3	NA
ENSG00000248546	chr4	165118364	165120363	ANP32C	NA
ENSG00000139223	chr12	48864948	48866947	ANP32D	23519
ENSG00000143401	chr1	150208005	150210004	ANP32E	81611
ENSG00000166825	chr15	90358134	90360133	ANPEP	290
ENSG00000169604	chr2	69238810	69240809	ANTXR1	84168
ENSG00000163297	chr4	81046109	81048108	ANTXR2	118429
ENSG00000198250	chr10	47656081	47658080	ANTXRL	195977
ENSG00000135046	chr9	75765173	75767172	ANXA1	301
ENSG00000122359	chr10	81964829	81966828	ANXA11	311
ENSG00000104537	chr8	124749148	124751147	ANXA13	312
ENSG00000213406	chr4	154229370	154231369	ANXA2P1	NA
ENSG00000231991	chr9	33622723	33624722	ANXA2P2	304
ENSG00000177721	chr5	43042773	43044772	ANXA2R	389289
ENSG00000138772	chr4	79471173	79473172	ANXA3	306
ENSG00000196975	chr2	69870057	69872056	ANXA4	307
ENSG00000164111	chr4	122617769	122619768	ANXA5	308
ENSG00000197043	chr5	150536944	150538943	ANXA6	309
ENSG00000138279	chr10	75173335	75175334	ANXA7	310
ENSG00000186807	chr10	47745436	47747435	ANXA8L2	244
ENSG00000143412	chr1	150952993	150954992	ANXA9	8416
ENSG00000136250	chr7	36763655	36765654	AOAH	313
ENSG00000131480	chr17	40995117	40997116	AOC2	314
ENSG00000131471	chr17	41001701	41003700	AOC3	8639
ENSG00000260105	chr17	41016439	41018438	AOC4P	90586
ENSG00000138356	chr2	201449091	201451090	AOX1	316
ENSG00000243478	chr2	201559140	201561139	AOX2P	344454
ENSG00000138660	chr4	113151393	113153392	AP1AR	55435
ENSG00000166747	chr16	71842605	71844604	AP1G1	164
ENSG00000213983	chr14	24036780	24038779	AP1G2	8906
ENSG00000072958	chr19	16306889	16308888	AP1M1	8907
ENSG00000129354	chr19	10697492	10699491	AP1M2	10053
ENSG00000106367	chr7	100796178	100798177	AP1S1	1174
ENSG00000152056	chr2	224702245	224704244	AP1S3	130340
ENSG00000196961	chr19	50268725	50270724	AP2A1	160
ENSG00000183020	chr11	923394	925393	AP2A2	161
ENSG00000006125	chr17	33903565	33905564	AP2B1	163
ENSG00000161203	chr3	183890977	183892976	AP2M1	1173
ENSG00000042753	chr19	47353750	47355749	AP2S1	1175
ENSG00000132842	chr5	77590080	77592079	AP3B1	8546
ENSG00000103723	chr15	83378167	83380166	AP3B2	8120
ENSG00000065000	chr19	2163965	2165964	AP3D1	8943
ENSG00000185009	chr10	75910322	75912321	AP3M1	26985
ENSG00000070718	chr8	42008964	42010963	AP3M2	10947
ENSG00000177879	chr5	115175678	115177677	AP3S1	1176
ENSG00000157823	chr15	90437075	90439074	AP3S2	10239;100526783
ENSG00000134262	chr1	114447324	114449323	AP4B1	10717
ENSG00000081014	chr15	51199369	51201368	AP4E1	23431
ENSG00000221838	chr7	99697672	99699671	AP4M1	9179
ENSG00000100478	chr14	31492812	31494811	AP4S1	11154
ENSG00000254470	chr11	65547774	65549773	AP5B1	91056
ENSG00000053770	chr14	57734127	57736126	AP5M1	55745
ENSG00000125843	chr20	3799678	3801677	AP5S1	55317
ENSG00000242802	chr7	4813753	4815752	AP5Z1	9907;100616465
ENSG00000120868	chr12	99037419	99039418	APAF1	317
ENSG00000107282	chr9	72286723	72288722	APBA1	320
ENSG00000011132	chr19	3761198	3763197	APBA3	9546
ENSG00000166313	chr11	6440145	6442144	APBB1	322
ENSG00000077420	chr10	26725632	26727631	APBB1IP	54518
ENSG00000163697	chr4	41218232	41220231	APBB2	323
ENSG00000134982	chr5	112041695	112043694	APC	324
ENSG00000115266	chr19	1444800	1446799	APC2	10297
ENSG00000154856	chr18	10453125	10455124	APCDD1	147495
ENSG00000198768	chr20	57089688	57091687	APCDD1L	164284
ENSG00000231290	chr20	57088935	57090934	APCDD1L-AS1	149773
ENSG00000132703	chr1	159556115	159558114	APCS	325
ENSG00000164062	chr3	49709935	49711934	APEH	327
ENSG00000100823	chr14	20921850	20923849	APEX1	328
ENSG00000117362	chr1	150241481	150243480	APH1A	51107
ENSG00000166181	chr11	43332013	43334012	API5	8539
ENSG00000213962	chr2	178862998	178864997	API5P2	NA
ENSG00000149089	chr11	34937547	34939546	APIP	51074
ENSG00000175279	chr1	10488659	10490658	APITD1	378708;100526739
ENSG00000251503	chr1	10488659	10490658	APITD1-CORT	100526739
ENSG00000169621	chr2	68693193	68695192	APLF	200558
ENSG00000134817	chr11	57004210	57006209	APLNR	187
ENSG00000105290	chr19	36357301	36359300	APLP1	333
ENSG00000084234	chr11	129938232	129940231	APLP2	334
ENSG00000101474	chr20	24973116	24975115	APMAP	57136
ENSG00000118137	chr11	116708167	116710166	APOA1	335
ENSG00000163382	chr1	156560054	156562053	APOA1BP	128240
ENSG00000158874	chr1	161192922	161194921	APOA2	336
ENSG00000110244	chr11	116693523	116695522	APOA4	337
ENSG00000110243	chr11	116662637	116664636	APOA5	116519
ENSG00000084674	chr2	21266446	21268445	APOB	338
ENSG00000111701	chr12	7818000	7819999	APOBEC1	339
ENSG00000124701	chr6	41019543	41021542	APOBEC2	10930
ENSG00000179750	chr22	39376852	39378851	APOBEC3B	9582
ENSG00000244509	chr22	39408588	39410587	APOBEC3C	27350
ENSG00000243811	chr22	39408868	39410867	APOBEC3D	140564
ENSG00000128394	chr22	39435109	39437108	APOBEC3F	200316
ENSG00000239713	chr22	39435424	39437423	APOBEC3G	60489
ENSG00000100298	chr22	39491729	39493728	APOBEC3H	164668
ENSG00000173627	chr1	183621952	183623951	APOBEC4	403314
ENSG00000184730	chr16	28504470	28506469	APOBR	55911
ENSG00000130208	chr19	45416004	45418003	APOC1	341
ENSG00000214855	chr19	45428561	45430560	APOC1P1	342
ENSG00000234906	chr19	45448960	45450959	APOC2	344
ENSG00000110245	chr11	116698922	116700921	APOC3	345
ENSG00000267467	chr19	45443995	45445994	APOC4	346
ENSG00000224916	chr19	45443995	45445994	APOC4-APOC2	344;346
ENSG00000189058	chr3	195310577	195312576	APOD	347
ENSG00000130203	chr19	45407511	45409510	APOE	348
ENSG00000175336	chr12	56756108	56758107	APOF	319
ENSG00000100342	chr22	36647556	36649555	APOL1	8542
ENSG00000128335	chr22	36635501	36637500	APOL2	23780
ENSG00000128284	chr22	36561726	36563725	APOL3	80833
ENSG00000100336	chr22	36600387	36602386	APOL4	80832
ENSG00000128313	chr22	36112419	36114418	APOL5	80831
ENSG00000221963	chr22	36042942	36044941	APOL6	80830
ENSG00000178878	chr12	12877365	12879364	APOLD1	81575
ENSG00000204444	chr6	31618693	31620692	APOM	55937
ENSG00000270560	chr5	156349630	156351629	APOOP1	NA
ENSG00000260013	chr16	59788431	59790430	APOOP5	644649
ENSG00000256053	chr14	104027799	104029798	APOPT1	84334
ENSG00000142192	chr21	27542947	27544946	APP	351
ENSG00000062725	chr17	58603081	58605080	APPBP2	10513
ENSG00000157500	chr3	57260265	57262264	APPL1	26060
ENSG00000136044	chr12	105629517	105631516	APPL2	55198
ENSG00000198931	chr16	88877853	88879852	APRT	353
ENSG00000137074	chr9	33024667	33026666	APTX	54840
ENSG00000240583	chr7	30891510	30893509	AQP1	358
ENSG00000143595	chr1	154292066	154294065	AQP10	89872
ENSG00000178301	chr11	77298936	77300935	AQP11	282679
ENSG00000184945	chr2	241629762	241631761	AQP12A	375318
ENSG00000185176	chr2	241621824	241623823	AQP12B	653437
ENSG00000167580	chr12	50343024	50345023	AQP2	359
ENSG00000165272	chr9	33447110	33449109	AQP3	360
ENSG00000171885	chr18	24445283	24447282	AQP4	361
ENSG00000260372	chr18	24234206	24236205	AQP4-AS1	147429
ENSG00000161798	chr12	50354153	50356152	AQP5	362
ENSG00000086159	chr12	50359477	50361476	AQP6	363
ENSG00000165269	chr9	33402144	33404143	AQP7	364;100509620
ENSG00000186466	chr9	67288993	67290992	AQP7P1	NA
ENSG00000176115	chr9	67030831	67032830	AQP7P4	NA
ENSG00000103375	chr16	25225552	25227551	AQP8	343
ENSG00000103569	chr15	58428868	58430867	AQP9	366
ENSG00000021776	chr15	35261541	35263540	AQR	9716
ENSG00000186635	chr11	72504145	72506144	ARAP1	116985
ENSG00000256007	chr11	72394620	72396619	ARAP1-AS1	NA
ENSG00000245148	chr11	72410019	72412018	ARAP1-AS2	100506020
ENSG00000047365	chr4	36245632	36247631	ARAP2	116984
ENSG00000120318	chr5	141061289	141063288	ARAP3	64411
ENSG00000198576	chr8	143696334	143698333	ARC	23237
ENSG00000095139	chr11	118441605	118443604	ARCN1	372
ENSG00000109321	chr4	75309351	75311350	AREG	374;727738
ENSG00000205595	chr4	75479129	75481128	AREGB	374;727738
ENSG00000119682	chr14	75179319	75181318	AREL1	9870
ENSG00000143761	chr1	228268861	228270860	ARF1	375;100500810
ENSG00000134287	chr12	49350835	49352834	ARF3	377
ENSG00000168374	chr3	57583448	57585447	ARF4	378
ENSG00000004059	chr7	127226899	127228898	ARF5	381
ENSG00000165527	chr14	50358310	50360309	ARF6	382
ENSG00000101199	chr20	61902637	61904636	ARFGAP1	55738
ENSG00000149182	chr11	47198177	47200176	ARFGAP2	84364
ENSG00000242247	chr22	43253613	43255612	ARFGAP3	26286
ENSG00000066777	chr8	68255413	68257412	ARFGEF1	10565
ENSG00000124198	chr20	47536927	47538926	ARFGEF2	10564
ENSG00000164144	chr4	153699589	153701588	ARFIP1	27236
ENSG00000132254	chr11	6502167	6504166	ARFIP2	23647
ENSG00000101246	chr20	62338856	62340855	ARFRP1	10139
ENSG00000118520	chr6	131892784	131894783	ARG1	383
ENSG00000081181	chr14	68085015	68087014	ARG2	384
ENSG00000265293	chr17	30478024	30480023	ARGFXP2	NA
ENSG00000134884	chr13	107220013	107222012	ARGLU1	55082
ENSG00000175220	chr11	46721666	46723665	ARHGAP1	392
ENSG00000071205	chr4	148651714	148653713	ARHGAP10	79658
ENSG00000198826	chr15	32905845	32907844	ARHGAP11A	9824
ENSG00000165322	chr10	32217243	32219242	ARHGAP12	94134
ENSG00000140750	chr16	25026488	25028487	ARHGAP17	55114
ENSG00000146376	chr6	130030871	130032870	ARHGAP18	93663
ENSG00000213390	chr10	99051914	99053913	ARHGAP19	84986
ENSG00000269891	chr10	99051914	99053913	ARHGAP19-SLIT1	84986
ENSG00000137727	chr11	110583413	110585412	ARHGAP20	57569
ENSG00000107863	chr10	25012098	25014097	ARHGAP21	57584
ENSG00000128805	chr10	49863811	49865810	ARHGAP22	58504
ENSG00000225485	chr17	36583162	36585161	ARHGAP23	57636
ENSG00000138639	chr4	86394767	86396766	ARHGAP24	83478
ENSG00000163219	chr2	68905233	68907232	ARHGAP25	9938
ENSG00000145819	chr5	142148449	142150448	ARHGAP26	23092
ENSG00000159314	chr17	43511288	43513287	ARHGAP27	201176
ENSG00000088756	chr18	6728217	6730216	ARHGAP28	79822
ENSG00000186517	chr1	161039261	161041260	ARHGAP30	257106
ENSG00000031081	chr3	119011720	119013719	ARHGAP31	57514
ENSG00000241155	chr3	119041108	119043107	ARHGAP31-AS1	NA
ENSG00000134909	chr11	129148720	129150719	ARHGAP32	9743
ENSG00000004777	chr19	36263934	36265933	ARHGAP33	115703
ENSG00000160007	chr19	47420433	47422432	ARHGAP35	2909
ENSG00000147799	chr8	145910695	145912694	ARHGAP39	80728
ENSG00000124143	chr20	37229077	37231076	ARHGAP40	343578
ENSG00000165895	chr11	100556884	100558883	ARHGAP42	143872
ENSG00000227817	chr2	132087931	132089930	ARHGAP42P1	NA
ENSG00000231147	chr2	130762273	130764272	ARHGAP42P2	NA
ENSG00000235759	chr22	16422625	16424624	ARHGAP42P3	NA
ENSG00000258233	chr14	19402765	19404764	ARHGAP42P5	NA
ENSG00000006740	chr17	12691356	12693355	ARHGAP44	9912
ENSG00000100852	chr14	32543820	32545819	ARHGAP5	394
ENSG00000258655	chr14	32545500	32547499	ARHGAP5-AS1	84837
ENSG00000241484	chr22	45096855	45098854	ARHGAP8	23779;553158
ENSG00000123329	chr12	57882098	57884097	ARHGAP9	64333
ENSG00000141522	chr17	79828783	79830782	ARHGDIA	396
ENSG00000111348	chr12	15114163	15116162	ARHGDIB	397
ENSG00000242173	chr16	317226	319225	ARHGDIG	398
ENSG00000076928	chr19	42385728	42387727	ARHGEF1	9138
ENSG00000104728	chr8	1770642	1772641	ARHGEF10	9639
ENSG00000074964	chr1	17864830	17866829	ARHGEF10L	55160
ENSG00000132694	chr1	157014663	157016662	ARHGEF11	9826
ENSG00000196914	chr11	120206287	120208286	ARHGEF12	23365
ENSG00000198844	chr17	8212059	8214058	ARHGEF15	22899
ENSG00000130762	chr1	3369490	3371489	ARHGEF16	27237
ENSG00000110237	chr11	73017834	73019833	ARHGEF17	9828
ENSG00000104880	chr19	7458499	7460498	ARHGEF18	23370
ENSG00000142632	chr1	16538641	16540640	ARHGEF19	128272
ENSG00000116584	chr1	155971856	155973855	ARHGEF2	9181
ENSG00000240771	chr12	58002463	58004462	ARHGEF25	115557
ENSG00000114790	chr3	153837292	153839291	ARHGEF26	26084
ENSG00000243069	chr3	153838622	153840621	ARHGEF26-AS1	100507524
ENSG00000214944	chr5	72920483	72922482	ARHGEF28	64283
ENSG00000163947	chr3	57112858	57114857	ARHGEF3	50650
ENSG00000204959	chr7	143990757	143992756	ARHGEF34P	NA
ENSG00000213214	chr7	143990731	143992730	ARHGEF35	445328
ENSG00000183111	chr5	148930010	148932009	ARHGEF37	389337
ENSG00000236699	chr4	106472277	106474276	ARHGEF38	54848
ENSG00000137135	chr9	35675364	35677363	ARHGEF39	84904
ENSG00000136002	chr2	131592989	131594988	ARHGEF4	50649
ENSG00000165801	chr14	21536929	21538928	ARHGEF40	55701
ENSG00000050327	chr7	144050881	144052880	ARHGEF5	7984;101060316
ENSG00000102606	chr13	111765406	111767405	ARHGEF7	8874
ENSG00000235875	chr13	111767526	111769525	ARHGEF7-AS2	NA
ENSG00000233644	chr13	111773499	111775498	ARHGEF7-IT1	NA
ENSG00000117713	chr1	27021024	27023023	ARID1A	8289
ENSG00000049618	chr6	157097563	157099562	ARID1B	57492
ENSG00000189079	chr12	46121948	46123947	ARID2	196528
ENSG00000116017	chr19	924281	926280	ARID3A	1820
ENSG00000179361	chr15	74832018	74834017	ARID3B	10620
ENSG00000205143	chr9	34627605	34629604	ARID3C	138715
ENSG00000032219	chr14	58763603	58765602	ARID4A	5926
ENSG00000054267	chr1	235491035	235493034	ARID4B	51742
ENSG00000196843	chr2	97200980	97202979	ARID5A	10865
ENSG00000150347	chr10	63659559	63661558	ARID5B	84159
ENSG00000166233	chr15	72765167	72767166	ARIH1	25820
ENSG00000177479	chr3	48954754	48956753	ARIH2	10425
ENSG00000221883	chr3	48956319	48958318	ARIH2OS	646450
ENSG00000120805	chr12	101801099	101803098	ARL1	400
ENSG00000175414	chr5	175790971	175792970	ARL10	285598
ENSG00000152213	chr13	50200935	50202934	ARL11	115761
ENSG00000169379	chr3	93697483	93699482	ARL13B	200894
ENSG00000179674	chr3	160393448	160395447	ARL14	80117
ENSG00000152219	chr11	30343098	30345097	ARL14EP	120534
ENSG00000185305	chr5	53605913	53607912	ARL15	54622
ENSG00000214087	chr17	79650455	79652454	ARL16	339231
ENSG00000185829	chr17	44656589	44658588	ARL17A	51326;100294341;100506084;100996709
ENSG00000228696	chr17	44438631	44440630	ARL17B	51326;100294341;100506084;100996709
ENSG00000213465	chr11	64780085	64782084	ARL2	402
ENSG00000102931	chr16	57277510	57279509	ARL2BP	23568
ENSG00000138175	chr10	104473665	104475664	ARL3	403
ENSG00000122644	chr7	12724981	12726980	ARL4A	10124
ENSG00000188042	chr2	235405198	235407197	ARL4C	10123
ENSG00000175906	chr17	41474827	41476826	ARL4D	379
ENSG00000162980	chr2	152684507	152686506	ARL5A	26225
ENSG00000228431	chr1	68514929	68516928	ARL5AP3	NA
ENSG00000224806	chr22	25080635	25082634	ARL5AP4	NA
ENSG00000165997	chr10	18946834	18948833	ARL5B	221079
ENSG00000152487	chr10	18947715	18949714	ARL5B-AS1	101060107
ENSG00000141748	chr17	37323238	37325237	ARL5C	390790
ENSG00000113966	chr3	97481865	97483864	ARL6	84100
ENSG00000170540	chr16	18812501	18814500	ARL6IP1	23204
ENSG00000182196	chr12	123462833	123464832	ARL6IP4	51329
ENSG00000144746	chr3	69132595	69134594	ARL6IP5	10550
ENSG00000177917	chr2	153572907	153574906	ARL6IP6	151188
ENSG00000143862	chr1	202113370	202115369	ARL8A	127829
ENSG00000134108	chr3	5162405	5164404	ARL8B	55207
ENSG00000196503	chr4	57370009	57372008	ARL9	132946
ENSG00000104442	chr8	66545943	66547942	ARMC1	55156
ENSG00000170632	chr7	102713828	102715827	ARMC10	83787
ENSG00000178660	chr3	94225965	94227964	ARMC10P1	NA
ENSG00000157343	chr6	35703309	35705308	ARMC12	221481
ENSG00000118690	chr6	109168119	109170118	ARMC2	84071
ENSG00000165309	chr10	23215453	23217452	ARMC3	219681
ENSG00000169126	chr10	28287478	28289477	ARMC4	55130
ENSG00000238021	chr10	27546191	27548190	ARMC4P1	NA
ENSG00000140691	chr16	31467901	31469900	ARMC5	79798
ENSG00000105676	chr19	19142884	19144883	ARMC6	93436
ENSG00000125449	chr17	73104547	73106546	ARMC7	79637
ENSG00000114098	chr3	137904609	137906608	ARMC8	25852
ENSG00000135931	chr2	232061760	232063759	ARMC9	80210
ENSG00000254636	chr10	124212669	124214668	ARMS2	387715
ENSG00000143437	chr1	150848745	150850744	ARNT	405
ENSG00000172379	chr15	80695192	80697191	ARNT2	9915
ENSG00000133794	chr11	13296699	13298698	ARNTL	406
ENSG00000029153	chr12	27484287	27486286	ARNTL2	56938
ENSG00000241685	chr7	98922021	98924020	ARPC1A	10552
ENSG00000130429	chr7	98970372	98972371	ARPC1B	10095
ENSG00000163466	chr2	219080317	219082316	ARPC2	10109
ENSG00000111229	chr12	110887728	110889727	ARPC3	10094
ENSG00000226284	chr20	47749517	47751516	ARPC3P1	NA
ENSG00000241553	chr3	9832679	9834678	ARPC4	10093
ENSG00000250151	chr3	9833266	9835265	ARPC4-TTLL3	100526693
ENSG00000162704	chr1	183604393	183606392	ARPC5	10092
ENSG00000136950	chr9	127622909	127624908	ARPC5L	81873
ENSG00000128989	chr15	52861581	52863580	ARPP19	10776
ENSG00000172995	chr3	35678937	35680936	ARPP21	10777
ENSG00000137486	chr11	75062374	75064373	ARRB1	408
ENSG00000141480	chr17	4612284	4614283	ARRB2	409
ENSG00000197070	chr9	140498606	140500605	ARRDC1	92714
ENSG00000105643	chr19	18110441	18112440	ARRDC2	27106
ENSG00000113369	chr5	90678677	90680676	ARRDC3	57561
ENSG00000205784	chr19	4902380	4904379	ARRDC5	645432
ENSG00000100299	chr22	51066108	51068107	ARSA	410
ENSG00000113273	chr5	78281411	78283410	ARSB	411
ENSG00000141337	chr17	66253823	66255822	ARSG	22901
ENSG00000180801	chr4	114900384	114902383	ARSJ	79642
ENSG00000164291	chr5	94889278	94891277	ARSK	153642
ENSG00000129744	chr11	3664858	3666857	ART1	417
ENSG00000156219	chr4	76930837	76932836	ART3	419
ENSG00000111339	chr12	14995930	14997929	ART4	420
ENSG00000167311	chr11	3663047	3665046	ART5	116969
ENSG00000117407	chr1	44397492	44399491	ARTN	9048
ENSG00000173409	chr1	231113227	231115226	ARV1	64801
ENSG00000099889	chr22	20003832	20005831	ARVCF	421
ENSG00000214435	chr10	104627773	104629772	AS3MT	57412
ENSG00000104763	chr8	17941995	17943994	ASAH1	427
ENSG00000188611	chr10	52007871	52009870	ASAH2	56624
ENSG00000204147	chr10	52497578	52499577	ASAH2B	653308
ENSG00000153317	chr8	131455407	131457406	ASAP1	50807
ENSG00000151693	chr2	9345394	9347393	ASAP2	8853
ENSG00000088280	chr1	23810186	23812185	ASAP3	55616
ENSG00000065802	chr2	239333883	239335882	ASB1	51665
ENSG00000146926	chr7	150884420	150886419	ASB10	136371
ENSG00000196372	chr10	5708059	5710058	ASB13	79754
ENSG00000239388	chr3	57326211	57328210	ASB14	142686
ENSG00000161664	chr17	42246315	42248314	ASB16	92591
ENSG00000267080	chr17	42263586	42265585	ASB16-AS1	339201
ENSG00000154007	chr1	76397617	76399616	ASB17	127247
ENSG00000182177	chr2	237172553	237174552	ASB18	401036
ENSG00000100628	chr14	94442638	94444637	ASB2	51676
ENSG00000164122	chr4	177198223	177200222	ASB5	140458
ENSG00000148331	chr9	132403945	132405944	ASB6	140459
ENSG00000183475	chr15	101141239	101143238	ASB7	140460
ENSG00000177981	chr12	48574497	48576496	ASB8	140461
ENSG00000138303	chr10	73976393	73978392	ASCC1	51008
ENSG00000100325	chr22	30233772	30235771	ASCC2	84164
ENSG00000112249	chr6	101328749	101330748	ASCC3	10973
ENSG00000139352	chr12	103349964	103351963	ASCL1	429
ENSG00000183734	chr11	2291683	2293682	ASCL2	430
ENSG00000176009	chr11	8964081	8966080	ASCL3	56676
ENSG00000187855	chr12	108166662	108168661	ASCL4	121549
ENSG00000232237	chr1	201095813	201097812	ASCL5	647219
ENSG00000105011	chr19	14247269	14249268	ASF1B	55723
ENSG00000141505	chr17	7082384	7084383	ASGR1	432
ENSG00000161944	chr17	7018520	7020519	ASGR2	433
ENSG00000116539	chr1	155532099	155534098	ASH1L	55870
ENSG00000235919	chr1	155530321	155532320	ASH1L-AS1	645676
ENSG00000129691	chr8	37961260	37963259	ASH2L	9070
ENSG00000110881	chr12	50449831	50451830	ASIC1	41
ENSG00000213199	chr7	150743879	150745878	ASIC3	9311
ENSG00000072182	chr2	220377392	220379391	ASIC4	55515
ENSG00000256394	chr4	156786926	156788925	ASIC5	51802
ENSG00000126522	chr7	65539285	65541284	ASL	435
ENSG00000198356	chr19	12846453	12848452	ASNA1	439
ENSG00000070669	chr7	97501355	97503354	ASNS	440
ENSG00000138381	chr2	190524611	190526610	ASNSD1	54529
ENSG00000248498	chr8	47525646	47527645	ASNSP1	NA
ENSG00000108381	chr17	3374168	3376167	ASPA	443
ENSG00000204653	chr19	51017448	51019447	ASPDH	554235
ENSG00000166183	chr14	104550516	104552515	ASPG	374569
ENSG00000198363	chr8	62626656	62628655	ASPH	444
ENSG00000174939	chr16	29910196	29912195	ASPHD1	253982
ENSG00000128203	chr22	26823739	26825738	ASPHD2	57168
ENSG00000066279	chr1	197115325	197117324	ASPM	259266
ENSG00000106819	chr9	95244289	95246288	ASPN	54829
ENSG00000244617	chr2	70188898	70190897	ASPRV1	151516
ENSG00000169696	chr17	79933183	79935182	ASPSCR1	79058
ENSG00000162174	chr11	62103420	62105419	ASRGL1	80150
ENSG00000130707	chr9	133318816	133320815	ASS1	445
ENSG00000220517	chr6	25024212	25026211	ASS1P1	NA
ENSG00000188886	chr2	96803676	96805675	ASTL	431705
ENSG00000152092	chr1	177133610	177135609	ASTN1	460
ENSG00000148219	chr9	120176849	120178848	ASTN2	23245
ENSG00000064102	chr12	27090760	27092759	ASUN	55726
ENSG00000171456	chr20	30944655	30946654	ASXL1	171023
ENSG00000143970	chr2	26100886	26102885	ASXL2	55252
ENSG00000141431	chr18	31157079	31159078	ASXL3	80816
ENSG00000154438	chr7	117067678	117069677	ASZ1	136991
ENSG00000156802	chr8	124428091	124430090	ATAD2	29028
ENSG00000119778	chr2	24149485	24151484	ATAD2B	54454
ENSG00000197785	chr1	1446031	1448030	ATAD3A	55210
ENSG00000160072	chr1	1405643	1407642	ATAD3B	83858
ENSG00000215915	chr1	1383569	1385568	ATAD3C	219293
ENSG00000176208	chr17	29157488	29159487	ATAD5	79915
ENSG00000137343	chr6	30593119	30595118	ATAT1	79969
ENSG00000167654	chr19	3878362	3880361	ATCAY	85300
ENSG00000107669	chr10	123687817	123689816	ATE1	11101
ENSG00000123268	chr12	51155993	51157992	ATF1	466
ENSG00000115966	chr2	176032611	176034610	ATF2	1386
ENSG00000162772	chr1	212737176	212739175	ATF3	467
ENSG00000128272	chr22	39914200	39916199	ATF4	468
ENSG00000228218	chr17	74222388	74224387	ATF4P3	NA
ENSG00000256167	chr11	113658453	113660452	ATF4P4	NA
ENSG00000169136	chr19	50430459	50432458	ATF5	22809
ENSG00000118217	chr1	161734584	161736583	ATF6	22926
ENSG00000213676	chr6	32095531	32097530	ATF6B	1388
ENSG00000170653	chr12	54019700	54021699	ATF7	11016
ENSG00000171681	chr12	14517110	14519109	ATF7IP	55729
ENSG00000152348	chr5	81266344	81268343	ATG10	83734
ENSG00000145782	chr5	115177056	115179055	ATG12	9140
ENSG00000224121	chr2	223769274	223771273	ATG12P2	NA
ENSG00000175224	chr11	46637326	46639325	ATG13	9776
ENSG00000126775	chr14	55878077	55880076	ATG14	22863
ENSG00000085978	chr2	234117197	234119196	ATG16L1	55054
ENSG00000168010	chr11	72523853	72525852	ATG16L2	89849
ENSG00000110046	chr11	64684223	64686222	ATG2A	23130
ENSG00000066739	chr14	96829708	96831707	ATG2B	55102
ENSG00000144848	chr3	112280394	112282393	ATG3	64422
ENSG00000168397	chr2	242575128	242577127	ATG4B	23192
ENSG00000125703	chr1	63248306	63250305	ATG4C	84938
ENSG00000130734	chr19	10653071	10655070	ATG4D	84971
ENSG00000057663	chr6	106773167	106775166	ATG5	9474
ENSG00000197548	chr3	11312495	11314494	ATG7	10533
ENSG00000198925	chr2	220093940	220095939	ATG9A	79065
ENSG00000181652	chr7	150721087	150723086	ATG9B	285973
ENSG00000142102	chr11	287635	289634	ATHL1	80162
ENSG00000138363	chr2	216175040	216177039	ATIC	471
ENSG00000198513	chr14	50997727	50999726	ATL1	51062
ENSG00000119787	chr2	38603928	38605927	ATL2	64225
ENSG00000184743	chr11	63438894	63440893	ATL3	25923
ENSG00000149311	chr11	108091711	108093710	ATM	472
ENSG00000166454	chr16	81067952	81069951	ATMIN	23300
ENSG00000111676	chr12	7032126	7034125	ATN1	1822
ENSG00000172238	chr4	94748542	94750541	ATOH1	474
ENSG00000179774	chr10	69991372	69993371	ATOH7	220202
ENSG00000168874	chr2	85976967	85978966	ATOH8	84913
ENSG00000177556	chr5	151151594	151153593	ATOX1	475
ENSG00000206190	chr15	26109818	26111817	ATP10A	57194
ENSG00000118322	chr5	160278722	160280721	ATP10B	23120
ENSG00000145246	chr4	47485805	47487804	ATP10D	57205
ENSG00000068650	chr13	113343143	113345142	ATP11A	23250
ENSG00000232684	chr13	113408508	113410507	ATP11A-AS1	NA
ENSG00000058063	chr3	182509788	182511787	ATP11B	23200
ENSG00000075673	chr13	25253049	25255048	ATP12A	479
ENSG00000105726	chr19	19774003	19776002	ATP13A1	57130
ENSG00000159363	chr1	17337924	17339923	ATP13A2	23400
ENSG00000127249	chr3	193310401	193312400	ATP13A4	84239
ENSG00000187527	chr3	193096133	193098132	ATP13A5	344905
ENSG00000163399	chr1	116913790	116915789	ATP1A1	476
ENSG00000203865	chr1	116960698	116962697	ATP1A1OS	84852
ENSG00000018625	chr1	160084049	160086048	ATP1A2	477
ENSG00000105409	chr19	42501150	42503149	ATP1A3	478
ENSG00000132681	chr1	160119860	160121859	ATP1A4	480
ENSG00000143153	chr1	169073435	169075434	ATP1B1	481
ENSG00000069849	chr3	141593466	141595465	ATP1B3	483
ENSG00000271707	chr2	60962351	60964350	ATP1B3P1	NA
ENSG00000196296	chr16	28888226	28890225	ATP2A1	487
ENSG00000174437	chr12	110717061	110719060	ATP2A2	488
ENSG00000074370	chr17	3867237	3869236	ATP2A3	489
ENSG00000070961	chr12	90102578	90104577	ATP2B1	490
ENSG00000157087	chr3	10749217	10751216	ATP2B2	491
ENSG00000058668	chr1	203594189	203596188	ATP2B4	493
ENSG00000017260	chr3	130567939	130569938	ATP2C1	27032
ENSG00000064270	chr16	84400633	84402632	ATP2C2	9914
ENSG00000105675	chr19	36054061	36056060	ATP4A	495
ENSG00000186009	chr13	114312002	114314001	ATP4B	496
ENSG00000152234	chr18	43683801	43685800	ATP5A1	498
ENSG00000263232	chr16	72039943	72041942	ATP5A1P3	NA
ENSG00000110955	chr12	57039299	57041298	ATP5B	506
ENSG00000165629	chr10	7828592	7830591	ATP5C1	509
ENSG00000099624	chr19	1240249	1242248	ATP5D	513
ENSG00000124172	chr20	57606938	57608937	ATP5E	514
ENSG00000180389	chr13	28517843	28519842	ATP5EP2	NA
ENSG00000116459	chr1	111989986	111991985	ATP5F1	515
ENSG00000254944	chr11	122829535	122831534	ATP5F1P5	NA
ENSG00000159199	chr17	46968627	46970626	ATP5G1	516
ENSG00000230157	chr14	106003077	106005076	ATP5G1P1	NA
ENSG00000227590	chr13	107314285	107316284	ATP5G1P5	NA
ENSG00000135390	chr12	54070693	54072692	ATP5G2	517
ENSG00000230482	chr2	198126335	198128334	ATP5G2P3	NA
ENSG00000167863	chr17	73042581	73044580	ATP5H	10476
ENSG00000261679	chr15	43560087	43562086	ATP5HP1	NA
ENSG00000169020	chr4	667628	669627	ATP5I	521
ENSG00000154723	chr21	27107485	27109484	ATP5J	522
ENSG00000241468	chr7	99063455	99065454	ATP5J2	9551
ENSG00000248919	chr7	99063288	99065287	ATP5J2-PTCD1	26024;100526740
ENSG00000167283	chr11	118270369	118272368	ATP5L	10632
ENSG00000249222	chr22	43036108	43038107	ATP5L2	267020
ENSG00000249256	chr4	24659499	24661498	ATP5LP3	NA
ENSG00000267189	chr17	40798352	40800351	ATP5LP7	NA
ENSG00000241837	chr21	35287785	35289784	ATP5O	539
ENSG00000125375	chr14	50777544	50779543	ATP5S	27109
ENSG00000105341	chr19	41946123	41948122	ATP5SL	55101
ENSG00000205464	chr5	81573781	81575780	ATP6AP1L	92270;645079
ENSG00000033627	chr17	40609362	40611361	ATP6V0A1	535
ENSG00000185344	chr12	124195365	124197364	ATP6V0A2	23545
ENSG00000117410	chr1	44438659	44440658	ATP6V0B	533
ENSG00000185883	chr16	2562371	2564370	ATP6V0C	527
ENSG00000230201	chr17	4760170	4762169	ATP6V0CP1	NA
ENSG00000213435	chr6	42693472	42695471	ATP6V0CP3	NA
ENSG00000159720	chr16	67514641	67516640	ATP6V0D1	9114
ENSG00000113732	chr5	172409260	172411259	ATP6V0E1	8992
ENSG00000225364	chr5	132282685	132284684	ATP6V0E1P1	NA
ENSG00000171130	chr7	149568557	149570556	ATP6V0E2	155066
ENSG00000204934	chr7	149577200	149579199	ATP6V0E2-AS1	401431
ENSG00000114573	chr3	113464366	113466365	ATP6V1A	523
ENSG00000116039	chr2	71161512	71163511	ATP6V1B1	525
ENSG00000147416	chr8	20053378	20055377	ATP6V1B2	526
ENSG00000155097	chr8	104031791	104033790	ATP6V1C1	528
ENSG00000143882	chr2	10860275	10862274	ATP6V1C2	245973
ENSG00000100554	chr14	67826483	67828482	ATP6V1D	51382
ENSG00000131100	chr22	18111085	18113084	ATP6V1E1	529
ENSG00000250565	chr2	46769197	46771196	ATP6V1E2	90423;440862
ENSG00000128524	chr7	128501380	128503379	ATP6V1F	9296
ENSG00000136888	chr9	117348526	117350525	ATP6V1G1	9550
ENSG00000253502	chr8	48105471	48107470	ATP6V1G1P2	NA
ENSG00000213760	chr6	31515705	31517704	ATP6V1G2	534
ENSG00000254870	chr6	31513886	31515885	ATP6V1G2-DDX39B	NA
ENSG00000151418	chr1	198509576	198511575	ATP6V1G3	127124
ENSG00000047249	chr8	54755619	54757618	ATP6V1H	51606
ENSG00000123191	chr13	52585131	52587130	ATP7B	540
ENSG00000124406	chr4	42658623	42660622	ATP8A1	10396
ENSG00000132932	chr13	25944709	25946708	ATP8A2	51761
ENSG00000081923	chr18	55469834	55471833	ATP8B1	5205
ENSG00000143515	chr1	154296529	154298528	ATP8B2	57198
ENSG00000130270	chr19	1811776	1813775	ATP8B3	148229
ENSG00000104043	chr15	50474515	50476514	ATP8B4	79895
ENSG00000179766	chr9	35405252	35407251	ATP8B5P	158381
ENSG00000054793	chr20	50384674	50386673	ATP9A	10079
ENSG00000166377	chr18	76827785	76829784	ATP9B	374868
ENSG00000171953	chr17	17942024	17944023	ATPAF2	91647
ENSG00000130770	chr1	28561120	28563119	ATPIF1	93974
ENSG00000175054	chr3	142297169	142299168	ATR	545
ENSG00000138085	chr2	27433395	27435394	ATRAID	51374
ENSG00000164053	chr3	48486614	48488613	ATRIP	84126
ENSG00000088812	chr20	3450187	3452186	ATRN	8455
ENSG00000107518	chr10	116851624	116853623	ATRNL1	26033
ENSG00000124788	chr6	16761223	16763222	ATXN1	6310
ENSG00000130638	chr22	46066178	46068177	ATXN10	25814
ENSG00000224470	chr16	71878394	71880393	ATXN1L	342371
ENSG00000204842	chr12	112036981	112038980	ATXN2	6311
ENSG00000168488	chr16	28832856	28834855	ATXN2L	11273
ENSG00000066427	chr14	92572466	92574465	ATXN3	4287
ENSG00000163635	chr3	63848733	63850732	ATXN7	6314
ENSG00000146776	chr7	105516551	105518550	ATXN7L1	222255
ENSG00000162650	chr1	110024601	110026600	ATXN7L2	127002
ENSG00000087152	chr17	42276982	42278981	ATXN7L3	56970
ENSG00000253719	chr12	74930051	74932050	ATXN7L3B	552889
ENSG00000230223	chr13	70679845	70681844	ATXN8OS	6315
ENSG00000148090	chr9	94123696	94125695	AUH	549
ENSG00000127423	chr1	26185404	26187403	AUNIP	79000
ENSG00000115307	chr2	74756567	74758566	AUP1	550
ENSG00000087586	chr20	54966894	54968893	AURKA	6790
ENSG00000175756	chr1	1310376	1312375	AURKAIP1	54998
ENSG00000213033	chr1	220440760	220442759	AURKAPS1	NA
ENSG00000178999	chr17	8113419	8115418	AURKB	9212
ENSG00000105146	chr19	57740877	57742876	AURKC	6795
ENSG00000158321	chr7	69062405	69064404	AUTS2	26053
ENSG00000169857	chr15	34330878	34332877	AVEN	57099
ENSG00000105778	chr7	32533538	32535537	AVL9	23080
ENSG00000101200	chr20	3064871	3066870	AVP	551
ENSG00000119986	chr10	99446581	99448580	AVPI1	60370
ENSG00000166148	chr12	63544223	63546222	AVPR1A	552
ENSG00000198049	chr1	206222476	206224475	AVPR1B	553
ENSG00000162779	chr1	179333355	179335354	AXDND1	126859
ENSG00000103126	chr16	402174	404173	AXIN1	8312
ENSG00000168646	chr17	63557266	63559265	AXIN2	8313
ENSG00000167601	chr19	41723608	41725607	AXL	558
ENSG00000160862	chr7	99573281	99575280	AZGP1	563
ENSG00000141577	chr17	79196300	79198299	AZI1	22994
ENSG00000163512	chr3	28390119	28392118	AZI2	64343
ENSG00000155096	chr8	103905593	103907592	AZIN1	51582
ENSG00000166710	chr15	45002175	45004174	B2M	567
ENSG00000169255	chr3	160822673	160824672	B3GALNT1	8706
ENSG00000162885	chr1	235667282	235669281	B3GALNT2	148789
ENSG00000172318	chr2	168673682	168675681	B3GALT1	8708
ENSG00000162630	chr1	193155285	193157284	B3GALT2	8707
ENSG00000235863	chr6	33243417	33245416	B3GALT4	8705
ENSG00000176022	chr1	1166129	1168128	B3GALT6	126792
ENSG00000187676	chr13	31772573	31774572	B3GALTL	145173
ENSG00000109956	chr11	134281313	134283312	B3GAT1	27087
ENSG00000112309	chr6	71666242	71668241	B3GAT2	135152
ENSG00000149541	chr11	62389148	62391147	B3GAT3	26229
ENSG00000174684	chr11	66114664	66116663	B3GNT1	11041
ENSG00000170340	chr2	62421748	62423747	B3GNT2	10678
ENSG00000179913	chr19	17904137	17906136	B3GNT3	10331
ENSG00000176383	chr12	122686590	122688589	B3GNT4	79369
ENSG00000176597	chr3	182969532	182971531	B3GNT5	84002
ENSG00000198488	chr11	76743885	76745884	B3GNT6	192134
ENSG00000156966	chr2	232258754	232260753	B3GNT7	93010
ENSG00000177191	chr19	41934136	41936135	B3GNT8	374907
ENSG00000237172	chr16	67184618	67186617	B3GNT9	84752
ENSG00000175711	chr17	81009187	81011186	B3GNTL1	146712
ENSG00000135454	chr12	58026639	58028638	B4GALNT1	2583
ENSG00000167080	chr17	47208322	47210321	B4GALNT2	124872
ENSG00000139044	chr12	568030	570029	B4GALNT3	283358
ENSG00000182272	chr11	368296	370295	B4GALNT4	338707
ENSG00000086062	chr9	33166855	33168854	B4GALT1	2683
ENSG00000117411	chr1	44443115	44445114	B4GALT2	8704
ENSG00000158850	chr1	161146788	161148787	B4GALT3	8703
ENSG00000121578	chr3	118959451	118961450	B4GALT4	8702
ENSG00000240254	chr3	118943833	118945832	B4GALT4-AS1	NA
ENSG00000158470	chr20	48329916	48331915	B4GALT5	9334
ENSG00000118276	chr18	29265300	29267299	B4GALT6	9331
ENSG00000027847	chr5	177025601	177027600	B4GALT7	11285
ENSG00000108641	chr17	19280996	19282995	B9D1	27077
ENSG00000123810	chr19	41869579	41871578	B9D2	80776
ENSG00000164929	chr8	104151438	104153437	BAALC	79870
ENSG00000136881	chr9	104145302	104147301	BAAT	570
ENSG00000105393	chr19	17376659	17378658	BABAM1	29086
ENSG00000186318	chr11	117186476	117188475	BACE1	23621
ENSG00000182240	chr21	42538228	42540227	BACE2	25825
ENSG00000156273	chr21	30564892	30566891	BACH1	571;100379661
ENSG00000112182	chr6	91006128	91008127	BACH2	60468
ENSG00000002330	chr11	64051677	64053676	BAD	572
ENSG00000107262	chr9	33264262	33266261	BAG1	573
ENSG00000112208	chr6	57035624	57037623	BAG2	9532
ENSG00000151929	chr10	121409382	121411381	BAG3	9531
ENSG00000156735	chr8	38032551	38034550	BAG4	9530
ENSG00000166170	chr14	104028669	104030668	BAG5	9529
ENSG00000204463	chr6	31619983	31621982	BAG6	7917
ENSG00000187172	chr21	11098481	11100480	BAGE2	NA
ENSG00000140320	chr15	40730420	40732419	BAHD1	22893
ENSG00000181790	chr8	143529291	143531290	BAI1	575
ENSG00000121753	chr1	32229995	32231994	BAI2	576
ENSG00000135298	chr6	69343759	69345758	BAI3	577
ENSG00000175866	chr17	79007448	79009447	BAIAP2	10458
ENSG00000226137	chr17	79008002	79010001	BAIAP2-AS1	440465
ENSG00000006453	chr7	98029881	98031880	BAIAP2L1	55971
ENSG00000128298	chr22	38506178	38508177	BAIAP2L2	80115
ENSG00000007516	chr16	1382102	1384101	BAIAP3	8938
ENSG00000030110	chr6	33547520	33549519	BAK1	578
ENSG00000236616	chr11	130416825	130418824	BAK1P2	NA
ENSG00000095739	chr10	28964771	28966770	BAMBI	25805
ENSG00000175334	chr11	65768050	65770049	BANF1	8815
ENSG00000258531	chr14	69401819	69403818	BANF1P1	NA
ENSG00000230306	chr10	135157911	135159910	BANF1P2	NA
ENSG00000237758	chr2	231589619	231591618	BANF1P3	NA
ENSG00000225935	chr7	107282969	107284968	BANF1P5	NA
ENSG00000125888	chr20	17672817	17674816	BANF2	140836
ENSG00000153064	chr4	102330943	102332942	BANK1	55024
ENSG00000172530	chr16	87981350	87983349	BANP	54971
ENSG00000163930	chr3	52443867	52445866	BAP1	8314
ENSG00000138376	chr2	215673929	215675928	BARD1	580
ENSG00000125492	chr9	135456072	135458071	BARHL1	56751
ENSG00000143032	chr1	91182295	91184294	BARHL2	343472
ENSG00000131668	chr9	96717155	96719154	BARX1	56033
ENSG00000043039	chr11	129244335	129246334	BARX2	8538
ENSG00000230535	chr13	23471645	23473644	BASP1P1	646201
ENSG00000156127	chr14	75987268	75989267	BATF	10538
ENSG00000168062	chr11	64764018	64766017	BATF2	116071
ENSG00000123685	chr1	212872828	212874827	BATF3	55509
ENSG00000087088	chr19	49456572	49458571	BAX	581
ENSG00000198604	chr14	35344354	35346353	BAZ1A	11177
ENSG00000009954	chr7	72936109	72938108	BAZ1B	9031
ENSG00000076108	chr12	57030101	57032100	BAZ2A	11176
ENSG00000123636	chr2	160472704	160474703	BAZ2B	29994
ENSG00000105327	chr19	47735524	47737523	BBC3	27113;100422832;100422899
ENSG00000214413	chr10	112678533	112680532	BBIP1	92482
ENSG00000129151	chr11	27060772	27062771	BBOX1	8424
ENSG00000174483	chr11	66276577	66278576	BBS1	582
ENSG00000179941	chr12	76741723	76743722	BBS10	79738
ENSG00000181004	chr4	123652357	123654356	BBS12	166379
ENSG00000125124	chr16	56553696	56555695	BBS2	583
ENSG00000140463	chr15	72977027	72979026	BBS4	585
ENSG00000163093	chr2	170334188	170336187	BBS5	129880
ENSG00000138686	chr4	122791153	122793152	BBS7	55212
ENSG00000122507	chr7	33167356	33169355	BBS9	27241
ENSG00000114439	chr3	107240283	107242282	BBX	56987
ENSG00000187244	chr19	45310828	45312827	BCAM	4059
ENSG00000132692	chr1	156609682	156611681	BCAN	63827
ENSG00000075790	chr7	107218922	107220921	BCAP29	55973
ENSG00000050820	chr16	75301452	75303451	BCAR1	9564
ENSG00000137936	chr1	94312207	94314206	BCAR3	8412
ENSG00000262117	chr16	11922203	11924202	BCAR4	400500
ENSG00000064787	chr20	52686805	52688804	BCAS1	8537
ENSG00000116752	chr1	115123761	115125760	BCAS2	10286
ENSG00000141376	chr17	58753314	58755313	BCAS3	54828
ENSG00000124243	chr20	49409931	49411930	BCAS4	55653
ENSG00000060982	chr12	25101894	25103893	BCAT1	586
ENSG00000105552	chr19	49313787	49315786	BCAT2	587
ENSG00000107949	chr10	127510615	127512614	BCCIP	56647
ENSG00000186666	chr12	50236413	50238412	BCDIN3D	144233
ENSG00000258057	chr12	50220825	50222824	BCDIN3D-AS1	100286844
ENSG00000114200	chr3	165554761	165556760	BCHE	590
ENSG00000248098	chr19	41855258	41857257	BCKDHA	593
ENSG00000083123	chr6	80814864	80816863	BCKDHB	594
ENSG00000103507	chr16	31115928	31117927	BCKDK	10295
ENSG00000142867	chr1	85742274	85744273	BCL10	8915
ENSG00000119866	chr2	60780203	60782202	BCL11A	53335
ENSG00000127152	chr14	99737362	99739361	BCL11B	64919
ENSG00000171791	chr18	60986862	60988861	BCL2	596
ENSG00000140379	chr15	80263289	80265288	BCL2A1	597
ENSG00000171552	chr20	30311293	30313292	BCL2L1	598
ENSG00000137875	chr15	52404473	52406472	BCL2L10	10017
ENSG00000153094	chr2	111875455	111877454	BCL2L11	10018
ENSG00000126453	chr19	50167323	50169322	BCL2L12	83596
ENSG00000099968	chr22	18110121	18112120	BCL2L13	23786
ENSG00000188761	chr1	114429670	114431669	BCL2L15	440603
ENSG00000129473	chr14	23766499	23768498	BCL2L2	599
ENSG00000258643	chr14	23774544	23776543	BCL2L2-PABPN1	100529063
ENSG00000069399	chr19	45249462	45251461	BCL3	602
ENSG00000113916	chr3	187463016	187465015	BCL6	604
ENSG00000161940	chr17	6924839	6926838	BCL6B	255877
ENSG00000106635	chr7	72971833	72973832	BCL7B	9275
ENSG00000099385	chr16	30905782	30907781	BCL7C	9274
ENSG00000116128	chr1	147011682	147013681	BCL9	607;101060700
ENSG00000186174	chr11	118795818	118797817	BCL9L	283149
ENSG00000029363	chr6	136610490	136612489	BCLAF1	9774
ENSG00000135697	chr16	81270553	81272552	BCMO1	53630
ENSG00000197580	chr11	112044690	112046689	BCO2	83875
ENSG00000186716	chr22	23520391	23522390	BCR	613
ENSG00000215481	chr22	25027382	25029381	BCRP3	NA
ENSG00000236794	chr22	23521966	23523965	BCRP8	NA
ENSG00000074582	chr2	219521987	219523986	BCS1L	617
ENSG00000161267	chr3	197299695	197301694	BDH1	622
ENSG00000164039	chr4	104020541	104022540	BDH2	56898
ENSG00000100739	chr14	96720661	96722660	BDKRB1	623
ENSG00000168398	chr14	96669516	96671515	BDKRB2	624
ENSG00000176697	chr11	27743106	27745105	BDNF	627
ENSG00000245573	chr11	27526885	27528884	BDNF-AS	497258
ENSG00000145734	chr5	70749942	70751941	BDP1	55814
ENSG00000166546	chr16	66459700	66461699	BEAN1	146227
ENSG00000126581	chr17	40984868	40986867	BECN1	8678
ENSG00000196289	chr1	242119539	242121538	BECN1P1	NA
ENSG00000183092	chr14	101053251	101055250	BEGAIN	57596
ENSG00000178409	chr6	107435974	107437973	BEND3	57673
ENSG00000224886	chr10	81444240	81446239	BEND3P3	NA
ENSG00000188848	chr4	42154396	42156395	BEND4	389206
ENSG00000162373	chr1	49242142	49244141	BEND5	79656
ENSG00000151917	chr6	56818273	56820272	BEND6	221336
ENSG00000165626	chr10	13570475	13572474	BEND7	222389
ENSG00000167995	chr11	61715793	61717792	BEST1	7439
ENSG00000039987	chr19	12861016	12863015	BEST2	54831
ENSG00000127325	chr12	70092757	70094756	BEST3	144453
ENSG00000142959	chr1	45252878	45254877	BEST4	266675
ENSG00000105829	chr7	93633195	93635194	BET1	10282
ENSG00000177951	chr11	206929	208928	BET1L	51272
ENSG00000103429	chr16	14725172	14727171	BFAR	51283
ENSG00000125864	chr20	17549366	17551365	BFSP1	631
ENSG00000170819	chr3	133117339	133119338	BFSP2	8419
ENSG00000242252	chr1	156210253	156212252	BGLAP	632
ENSG00000180535	chr7	97840066	97842065	BHLHA15	168620
ENSG00000205899	chr17	1172353	1174352	BHLHA9	727857
ENSG00000180828	chr8	65491314	65493313	BHLHE22	27319
ENSG00000125533	chr20	61637888	61639887	BHLHE23	128408
ENSG00000134107	chr3	5019301	5021300	BHLHE40	8553
ENSG00000235831	chr3	5021147	5023146	BHLHE40-AS1	100507582
ENSG00000123095	chr12	26277561	26279560	BHLHE41	79365
ENSG00000145692	chr5	78406102	78408101	BHMT	635
ENSG00000132840	chr5	78364040	78366039	BHMT2	23743
ENSG00000122870	chr10	60271400	60273399	BICC1	80114
ENSG00000151746	chr12	32258269	32260268	BICD1	636
ENSG00000185963	chr9	95526595	95528594	BICD2	23299
ENSG00000015475	chr22	18257037	18259036	BID	637
ENSG00000100290	chr22	43505254	43507253	BIK	638
ENSG00000136717	chr2	127864432	127866431	BIN1	274
ENSG00000110934	chr12	51717953	51719952	BIN2	51411
ENSG00000234568	chr4	83194724	83196723	BIN2P1	NA
ENSG00000147439	chr8	22526162	22528161	BIN3	55909
ENSG00000110330	chr11	102216442	102218441	BIRC2	329
ENSG00000023445	chr11	102186715	102188714	BIRC3	330
ENSG00000089685	chr17	76208767	76210766	BIRC5	332
ENSG00000115760	chr2	32580596	32582595	BIRC6	57448
ENSG00000101197	chr20	61865735	61867734	BIRC7	79444
ENSG00000163098	chr19	53794376	53796375	BIRC8	112401
ENSG00000134897	chr13	103449899	103451898	BIVM	54841
ENSG00000204960	chr7	155160130	155162129	BLACE	NA
ENSG00000166619	chr20	36155834	36157833	BLCAP	10904
ENSG00000259571	chr11	121986424	121988423	BLID	414899
ENSG00000136573	chr8	11350010	11352009	BLK	640
ENSG00000197299	chr15	91259058	91261057	BLM	641
ENSG00000108578	chr17	28618575	28620574	BLMH	642
ENSG00000095585	chr10	98030845	98032844	BLNK	29760
ENSG00000135441	chr12	56108320	56110319	BLOC1S1	2647
ENSG00000196072	chr10	102045970	102047969	BLOC1S2	282991
ENSG00000189114	chr19	45680503	45682502	BLOC1S3	388552
ENSG00000186222	chr4	6716342	6718341	BLOC1S4	55330
ENSG00000188428	chr6	8064148	8066147	BLOC1S5	63915
ENSG00000259040	chr6	8064098	8066097	BLOC1S5-TXNDC5	81567
ENSG00000104164	chr15	45877821	45879820	BLOC1S6	26258
ENSG00000106605	chr7	43796779	43798778	BLVRA	644
ENSG00000090013	chr19	40971248	40973247	BLVRB	645
ENSG00000117475	chr1	169335708	169337707	BLZF1	8548
ENSG00000104081	chr15	40400594	40402593	BMF	90427
ENSG00000168283	chr10	22608640	22610639	BMI1	648
ENSG00000168487	chr8	22020749	22022748	BMP1	649
ENSG00000163217	chr2	69098150	69100149	BMP10	27302
ENSG00000125845	chr20	6746811	6748810	BMP2	650
ENSG00000138756	chr4	79695996	79697995	BMP2K	55589
ENSG00000152785	chr4	81950619	81952618	BMP3	651
ENSG00000125378	chr14	54424980	54426979	BMP4	652
ENSG00000112175	chr6	55739863	55741862	BMP5	653
ENSG00000153162	chr6	7725530	7727529	BMP6	654
ENSG00000101144	chr20	55841186	55843185	BMP7	655
ENSG00000183682	chr1	39955818	39957817	BMP8A	353500
ENSG00000116985	chr1	40254034	40256033	BMP8B	656
ENSG00000164619	chr7	33943023	33945022	BMPER	168667
ENSG00000107779	chr10	88514907	88516906	BMPR1A	657
ENSG00000219642	chr6	129479766	129481765	BMPR1APS1	NA
ENSG00000232460	chr11	121233075	121235074	BMPR1APS2	NA
ENSG00000138696	chr4	95677619	95679618	BMPR1B	658
ENSG00000204217	chr2	203240159	203242158	BMPR2	659
ENSG00000165733	chr10	43276749	43278748	BMS1	9790
ENSG00000204177	chr10	46760706	46762705	BMS1P1	728053;100996797
ENSG00000242338	chr10	75489728	75491727	BMS1P4	NA
ENSG00000204164	chr10	48950473	48952472	BMS1P5	399761
ENSG00000169594	chr15	83952967	83954966	BNC1	646
ENSG00000173068	chr9	16870342	16872341	BNC2	54796
ENSG00000113734	chr5	172569945	172571944	BNIP1	662
ENSG00000140299	chr15	59981234	59983233	BNIP2	663
ENSG00000176171	chr10	133794936	133796935	BNIP3	664
ENSG00000104765	chr8	26238914	26240913	BNIP3L	665
ENSG00000197358	chr14	28732096	28734095	BNIP3P1	NA
ENSG00000163141	chr1	151007546	151009545	BNIPL	149428
ENSG00000144857	chr3	112928350	112930349	BOC	91653
ENSG00000145919	chr5	173043164	173045163	BOD1	91272
ENSG00000038219	chr4	13628848	13630847	BOD1L1	259282
ENSG00000228075	chr18	54812793	54814792	BOD1L2	284257
ENSG00000176720	chr2	242496636	242498635	BOK	666
ENSG00000234235	chr2	242497893	242499892	BOK-AS1	100379249
ENSG00000178096	chr1	149857940	149859939	BOLA1	51027
ENSG00000183336	chr16	29465786	29467785	BOLA2	552900;654483;101060252
ENSG00000169627	chr16	30205128	30207127	BOLA2B	552900;654483;101060252
ENSG00000163170	chr2	74374622	74376621	BOLA3	388962
ENSG00000225439	chr2	74373636	74375635	BOLA3-AS1	100507171
ENSG00000152430	chr2	198650987	198652986	BOLL	66037
ENSG00000170727	chr8	145514583	145516582	BOP1	23246
ENSG00000136122	chr13	73300561	73302560	BORA	79866
ENSG00000232416	chr3	138821527	138823526	BPESC1	60467
ENSG00000172331	chr7	134330060	134332059	BPGM	669
ENSG00000137274	chr6	3117108	3119107	BPHL	670
ENSG00000101425	chr20	36887051	36889050	BPI	671
ENSG00000198183	chr20	31822301	31824300	BPIFA1	51297
ENSG00000131059	chr20	31803616	31805615	BPIFA3	128861
ENSG00000183566	chr20	31779891	31781890	BPIFA4P	317716
ENSG00000078898	chr20	31593906	31595905	BPIFB2	80341
ENSG00000186190	chr20	31641730	31643729	BPIFB3	359710
ENSG00000167104	chr20	31617954	31619953	BPIFB6	128859
ENSG00000162813	chr1	220263305	220265304	BPNT1	10380
ENSG00000171634	chr17	65820140	65822139	BPTF	2186
ENSG00000157764	chr7	140624065	140626064	BRAF	673
ENSG00000089234	chr12	112123291	112125290	BRAP	8315
ENSG00000106009	chr7	2594862	2596861	BRAT1	221927
ENSG00000012048	chr17	41277001	41279000	BRCA1	672
ENSG00000139618	chr13	32888111	32890110	BRCA2	675
ENSG00000100425	chr22	50220661	50222660	BRD1	23774
ENSG00000204256	chr6	32934937	32936936	BRD2	6046
ENSG00000223837	chr6	32936509	32938508	BRD2-IT1	NA
ENSG00000169925	chr9	136933158	136935157	BRD3	8019
ENSG00000141867	chr19	15442857	15444856	BRD4	23476
ENSG00000166164	chr16	50402346	50404345	BRD7	29117
ENSG00000169075	chr6	118821093	118823092	BRD7P3	23629
ENSG00000218676	chr6	111749963	111751962	BRD7P4	NA
ENSG00000235768	chr13	95411027	95413026	BRD7P5	NA
ENSG00000112983	chr5	137514176	137516175	BRD8	10902
ENSG00000028310	chr5	892440	894439	BRD9	65980
ENSG00000137948	chr1	92413428	92415427	BRDT	676
ENSG00000158019	chr2	28111308	28113307	BRE	9577
ENSG00000185024	chr14	105781427	105783426	BRF1	2972
ENSG00000104221	chr8	37706923	37708922	BRF2	55290
ENSG00000164713	chr7	97880191	97882190	BRI3	25798
ENSG00000184992	chr12	125476746	125478745	BRI3BP	140707
ENSG00000225169	chr1	100677349	100679348	BRI3P1	NA
ENSG00000182685	chr16	2261452	2263451	BRICD5	283870
ENSG00000136492	chr17	59940383	59942382	BRIP1	83990
ENSG00000113460	chr5	34913981	34915980	BRIX1	55299
ENSG00000254999	chr3	10155776	10157775	BRK1	55845
ENSG00000174744	chr11	66112097	66114096	BRMS1	25855
ENSG00000100916	chr14	36294024	36296023	BRMS1L	84312
ENSG00000162819	chr1	222884395	222886394	BROX	148362
ENSG00000156983	chr3	9771913	9773912	BRPF1	7862
ENSG00000096070	chr6	36163021	36165020	BRPF3	27154
ENSG00000160469	chr19	55791940	55793939	BRSK1	84446
ENSG00000174672	chr11	1409629	1411628	BRSK2	9024
ENSG00000238141	chr21	40686133	40688132	BRWD1-AS1	100874093
ENSG00000255568	chr21	40686387	40688386	BRWD1-IT2	257357
ENSG00000168000	chr11	62476818	62478817	BSCL2	26580
ENSG00000160058	chr1	32859833	32861832	BSDC1	55108
ENSG00000172270	chr19	569797	571796	BSG	682
ENSG00000164061	chr3	49590422	49592421	BSN	8927
ENSG00000226913	chr3	49591300	49593299	BSN-AS2	100132677
ENSG00000162399	chr1	55463106	55465105	BSND	7809
ENSG00000188334	chr19	48494928	48496927	BSPH1	100131137
ENSG00000119411	chr9	116110321	116112320	BSPRY	54836
ENSG00000109743	chr4	15703073	15705072	BST1	683
ENSG00000130303	chr19	17515958	17517957	BST2	684
ENSG00000188909	chr11	122851929	122853928	BSX	390259
ENSG00000095564	chr10	93682026	93684025	BTAF1	9044
ENSG00000064726	chr15	83735607	83737606	BTBD1	53339
ENSG00000148925	chr11	13484345	13486344	BTBD10	84280
ENSG00000151136	chr12	107710690	107712689	BTBD11	121551
ENSG00000138152	chr10	124029321	124031320	BTBD16	118663
ENSG00000204347	chr17	72357586	72359585	BTBD17	388419
ENSG00000233436	chr11	57518754	57520753	BTBD18	643376
ENSG00000222009	chr1	45272654	45274653	BTBD19	149478
ENSG00000132640	chr20	11869871	11871870	BTBD3	22903
ENSG00000184887	chr14	105713327	105715326	BTBD6	90135
ENSG00000011114	chr14	93798939	93800938	BTBD7	55727
ENSG00000203414	chr10	13199637	13201636	BTBD7P1	NA
ENSG00000189195	chr1	92544362	92546361	BTBD8	284697
ENSG00000183826	chr6	38607425	38609424	BTBD9	114781
ENSG00000174808	chr4	75719397	75721396	BTC	685
ENSG00000169814	chr3	15641348	15643347	BTD	686
ENSG00000145741	chr5	72792733	72794732	BTF3	689
ENSG00000134717	chr1	52520297	52522296	BTF3L4	91408
ENSG00000118903	chr13	77500700	77502699	BTF3P11	NA
ENSG00000213003	chr8	71184104	71186103	BTF3P12	NA
ENSG00000133639	chr12	92539174	92541173	BTG1	694
ENSG00000159388	chr1	203273119	203275118	BTG2	7832
ENSG00000154640	chr21	18984766	18986765	BTG3	10950
ENSG00000137707	chr11	111382580	111384579	BTG4	54766
ENSG00000186265	chr3	112217909	112219908	BTLA	151888
ENSG00000124557	chr6	26499949	26501948	BTN1A1	696
ENSG00000112763	chr6	26456650	26458649	BTN2A1	11120
ENSG00000124508	chr6	26381824	26383823	BTN2A2	10385
ENSG00000124549	chr6	26420119	26422118	BTN2A3P	54718
ENSG00000026950	chr6	26400965	26402964	BTN3A1	11119
ENSG00000186470	chr6	26363887	26365886	BTN3A2	11118
ENSG00000111801	chr6	26439200	26441199	BTN3A3	10384
ENSG00000215811	chr1	228699507	228701506	BTNL10	NA
ENSG00000204290	chr6	32374406	32376405	BTNL2	56244
ENSG00000113303	chr5	180324577	180326576	BTNL8	79908
ENSG00000165810	chr5	180465725	180467724	BTNL9	153579
ENSG00000166167	chr10	103112320	103114319	BTRC	8945
ENSG00000169679	chr2	111435192	111437191	BUB1	699
ENSG00000156970	chr15	40451724	40453723	BUB1B	701
ENSG00000154473	chr10	124912293	124914292	BUB3	9184
ENSG00000137656	chr11	116643205	116645204	BUD13	84811
ENSG00000106245	chr7	99004764	99006763	BUD31	8896
ENSG00000112276	chr6	105584550	105586549	BVES	11149
ENSG00000203808	chr6	105582683	105584682	BVES-AS1	154442
ENSG00000112578	chr6	41887426	41889425	BYSL	705
ENSG00000005379	chr17	56405653	56407652	BZRAP1	9256
ENSG00000265148	chr17	56401311	56403310	BZRAP1-AS1	100506779
ENSG00000082153	chr2	201673817	201675816	BZW1	9689
ENSG00000198406	chr3	116365075	116367074	BZW1P2	NA
ENSG00000136261	chr7	16684256	16686255	BZW2	28969
ENSG00000165507	chr10	45473759	45475758	C10orf10	11067
ENSG00000214688	chr10	73497082	73499081	C10orf105	414152
ENSG00000183346	chr10	63421219	63423218	C10orf107	219621
ENSG00000176236	chr10	15138819	15140818	C10orf111	221060
ENSG00000204683	chr10	21434989	21436988	C10orf113	387638
ENSG00000165813	chr10	115933480	115935479	C10orf118	55088
ENSG00000155640	chr10	98739541	98741540	C10orf12	26148
ENSG00000183559	chr10	124458839	124460838	C10orf120	399814
ENSG00000204161	chr10	50396131	50398130	C10orf128	170371
ENSG00000173124	chr10	96952457	96954456	C10orf129	142827
ENSG00000173088	chr10	97665860	97667859	C10orf131	100127889
ENSG00000107938	chr10	127406584	127408583	C10orf137	26098
ENSG00000107815	chr10	102745624	102747623	C10orf2	56652
ENSG00000165511	chr10	45495837	45497836	C10orf25	220979
ENSG00000166275	chr10	104612480	104614479	C10orf32	119032
ENSG00000171224	chr10	71388507	71390506	C10orf35	219738
ENSG00000235931	chr10	61720172	61722171	C10orf40	NA
ENSG00000178645	chr10	50886197	50888196	C10orf53	282966
ENSG00000107738	chr10	73532756	73534755	C10orf54	64115
ENSG00000222047	chr10	75682036	75684035	C10orf55	414236
ENSG00000203942	chr10	99347950	99349949	C10orf62	414157
ENSG00000179133	chr10	23633275	23635274	C10orf67	256815
ENSG00000177354	chr10	50505687	50507686	C10orf71	118461
ENSG00000236208	chr10	50506564	50508563	C10orf71-AS1	100506769
ENSG00000120029	chr10	103815451	103817450	C10orf76	79591
ENSG00000165863	chr10	118429276	118431275	C10orf82	143379
ENSG00000177234	chr10	122356221	122358220	C10orf85	NA
ENSG00000119965	chr10	124713420	124715419	C10orf88	80007
ENSG00000154493	chr10	128358580	128360579	C10orf90	118611
ENSG00000180066	chr10	134256331	134258330	C10orf91	170393
ENSG00000120055	chr10	104210801	104212800	C10orf95	79946
ENSG00000188373	chr10	85931994	85933993	C10orf99	387695
ENSG00000137720	chr11	111748159	111750158	C11orf1	64776
ENSG00000176029	chr11	8954054	8956053	C11orf16	56673
ENSG00000110665	chr11	2323780	2325779	C11orf21	29125
ENSG00000171067	chr11	68038970	68040969	C11orf24	53838
ENSG00000158636	chr11	76154467	76156466	C11orf30	56946
ENSG00000211450	chr11	57507325	57509324	C11orf31	280636
ENSG00000188771	chr11	112131084	112133083	C11orf34	349633
ENSG00000185522	chr11	560280	562279	C11orf35	256329
ENSG00000171987	chr11	4598551	4600550	C11orf40	143501
ENSG00000180878	chr11	6225296	6227295	C11orf42	160298
ENSG00000175728	chr11	130541351	130543350	C11orf44	283171
ENSG00000174370	chr11	128775431	128777430	C11orf45	219833
ENSG00000162194	chr11	62439228	62441227	C11orf48	79081
ENSG00000149179	chr11	46956740	46958739	C11orf49	79096
ENSG00000149300	chr11	111787256	111789255	C11orf52	91894
ENSG00000150750	chr11	111125207	111127206	C11orf53	341032
ENSG00000182919	chr11	93473257	93475256	C11orf54	28970
ENSG00000150776	chr11	111943310	111945309	C11orf57	55216
ENSG00000110696	chr11	16633179	16635178	C11orf58	10944
ENSG00000109944	chr11	122751891	122753890	C11orf63	79864
ENSG00000166323	chr11	108337759	108339758	C11orf65	160140
ENSG00000175573	chr11	65686089	65688088	C11orf68	83638
ENSG00000137691	chr11	101916674	101918673	C11orf70	85016
ENSG00000180425	chr11	114270640	114272639	C11orf71	54494
ENSG00000184224	chr11	67373678	67375677	C11orf72	NA
ENSG00000149196	chr11	86011753	86013752	C11orf73	51501
ENSG00000166352	chr11	36614551	36616550	C11orf74	119710
ENSG00000173715	chr11	66510422	66512421	C11orf80	79703
ENSG00000165490	chr11	82609517	82611516	C11orf82	220042
ENSG00000204922	chr11	62436245	62438244	C11orf83	790955
ENSG00000168005	chr11	63579360	63581359	C11orf84	144097
ENSG00000168070	chr11	64739058	64741057	C11orf85	283129
ENSG00000173237	chr11	66741248	66743247	C11orf86	254439
ENSG00000185742	chr11	109291346	109293345	C11orf87	399947
ENSG00000183644	chr11	111384010	111386009	C11orf88	399949
ENSG00000184682	chr11	1911585	1913584	C11orf89	NA
ENSG00000205177	chr11	33721848	33723847	C11orf91	100131378
ENSG00000196167	chr11	111175271	111177270	C11orf92	NA
ENSG00000214290	chr11	111168065	111170064	C11orf93	120376
ENSG00000234776	chr11	45928334	45930333	C11orf94	143678
ENSG00000188070	chr11	63535614	63537613	C11orf95	NA
ENSG00000187479	chr11	43945392	43947391	C11orf96	387763
ENSG00000139637	chr12	53691970	53693969	C12orf10	60314
ENSG00000151135	chr12	107347997	107349996	C12orf23	90488
ENSG00000133641	chr12	88426123	88428122	C12orf29	91298
ENSG00000134548	chr12	21677741	21679740	C12orf39	80763
ENSG00000047621	chr12	4647175	4649174	C12orf4	57102
ENSG00000180116	chr12	40018469	40020468	C12orf40	283461
ENSG00000179088	chr12	103889250	103891249	C12orf42	374470
ENSG00000157895	chr12	121453806	121455805	C12orf43	64897
ENSG00000123395	chr12	52461530	52463529	C12orf44	60673
ENSG00000151131	chr12	105378588	105380587	C12orf45	121053
ENSG00000111412	chr12	117175376	117177375	C12orf49	79794
ENSG00000078237	chr12	4428871	4430870	C12orf5	57103
ENSG00000165805	chr12	88427315	88429314	C12orf50	160419
ENSG00000139405	chr12	113621831	113623830	C12orf52	84934
ENSG00000177627	chr12	48874786	48876785	C12orf54	121273
ENSG00000188596	chr12	96881849	96883848	C12orf55	144535
ENSG00000185306	chr12	64784473	64786472	C12orf56	115749
ENSG00000111678	chr12	7050641	7052640	C12orf57	113246
ENSG00000182993	chr12	14955006	14957005	C12orf60	144608
ENSG00000221949	chr12	62996715	62998714	C12orf61	283416
ENSG00000130921	chr12	123715963	123717962	C12orf65	91574
ENSG00000174206	chr12	64615577	64617576	C12orf66	144577
ENSG00000177875	chr12	48575866	48577865	C12orf68	387856
ENSG00000214700	chr12	27234948	27236947	C12orf71	728858
ENSG00000204954	chr12	104358987	104360986	C12orf73	728568
ENSG00000214215	chr12	93095119	93097118	C12orf74	338809
ENSG00000235162	chr12	105627568	105629567	C12orf75	387882
ENSG00000174456	chr12	110510992	110512991	C12orf76	400073
ENSG00000226397	chr12	25149954	25151953	C12orf77	196415
ENSG00000257137	chr12	52604140	52606139	C12orf80	NA
ENSG00000197595	chr13	113299858	113301857	C13orf35	400165
ENSG00000178734	chr13	76443687	76445686	C13orf45	729420
ENSG00000133935	chr14	76127033	76129032	C14orf1	11161
ENSG00000100557	chr14	57960086	57962085	C14orf105	55195
ENSG00000179933	chr14	23562474	23564473	C14orf119	55017
ENSG00000227051	chr14	96504161	96506160	C14orf132	56967
ENSG00000170270	chr14	93672940	93674939	C14orf142	84520
ENSG00000133943	chr14	91525177	91527176	C14orf159	80017
ENSG00000215277	chr14	23653025	23655024	C14orf164	100507650
ENSG00000087302	chr14	52454693	52456692	C14orf166	51637
ENSG00000100565	chr14	77291215	77293214	C14orf166B	145497
ENSG00000255242	chr14	73956169	73958168	C14orf169	NA
ENSG00000176605	chr14	99176450	99178449	C14orf177	283598
ENSG00000197734	chr14	78225673	78227672	C14orf178	283579
ENSG00000184601	chr14	105044521	105046520	C14orf180	400258
ENSG00000214900	chr14	50473739	50475738	C14orf182	283551
ENSG00000168260	chr14	50558862	50560861	C14orf183	196913
ENSG00000156411	chr14	104394107	104396106	C14orf2	9556
ENSG00000186960	chr14	29240410	29242409	C14orf23	NA
ENSG00000179476	chr14	45364998	45366997	C14orf28	122525
ENSG00000139971	chr14	58764358	58766357	C14orf37	145407
ENSG00000179008	chr14	60981762	60983761	C14orf39	317761
ENSG00000246223	chr14	98443962	98445961	C14orf64	NA
ENSG00000140104	chr14	105450612	105452611	C14orf79	122616
ENSG00000185347	chr14	105954692	105956691	C14orf80	283643
ENSG00000100802	chr14	23478876	23480875	C14orf93	60686
ENSG00000156206	chr15	81297874	81299873	C15orf26	161502
ENSG00000169758	chr15	76350678	76352677	C15orf27	123591
ENSG00000183643	chr15	93013384	93015383	C15orf32	145858
ENSG00000259642	chr15	80213613	80215612	C15orf37	NA
ENSG00000242498	chr15	90455689	90457688	C15orf38	348110
ENSG00000250021	chr15	90455615	90457614	C15orf38-AP3S2	100526783
ENSG00000167173	chr15	75486484	75488483	C15orf39	56905
ENSG00000169609	chr15	83679894	83681893	C15orf40	123207
ENSG00000186073	chr15	36870312	36872311	C15orf41	84529
ENSG00000167014	chr15	45247400	45249399	C15orf43	145645
ENSG00000166920	chr15	45721227	45723226	C15orf48	84419
ENSG00000188549	chr15	40632669	40634668	C15orf52	388115
ENSG00000175779	chr15	38987299	38989298	C15orf53	400359
ENSG00000175746	chr15	39541385	39543384	C15orf54	400360
ENSG00000176753	chr15	40544671	40546670	C15orf56	644809
ENSG00000128891	chr15	40856757	40858756	C15orf57	90416
ENSG00000205363	chr15	74044589	74046588	C15orf59	388135
ENSG00000183324	chr15	73733999	73735998	C15orf60	283677
ENSG00000189227	chr15	67811906	67813905	C15orf61	145853
ENSG00000188277	chr15	41060659	41062658	C15orf62	643338
ENSG00000261652	chr15	55699246	55701245	C15orf65	145788
ENSG00000161992	chr16	608922	610921	C16orf11	146325
ENSG00000130731	chr16	685859	687858	C16orf13	84326
ENSG00000221819	chr16	90095810	90097809	C16orf3	750
ENSG00000166780	chr16	15526652	15528651	C16orf45	89927
ENSG00000166455	chr16	81110373	81112372	C16orf46	123775
ENSG00000197445	chr16	73177847	73179846	C16orf47	388289
ENSG00000185716	chr16	22017459	22019458	C16orf52	730094;101060634
ENSG00000185905	chr16	29756828	29758827	C16orf54	283897
ENSG00000162062	chr16	2508581	2510580	C16orf59	80178
ENSG00000103544	chr16	19565062	19567061	C16orf62	57020
ENSG00000125149	chr16	67142361	67144360	C16orf70	80262
ENSG00000166246	chr16	4782773	4784772	C16orf71	146562
ENSG00000182831	chr16	9184005	9186004	C16orf72	29035
ENSG00000154102	chr16	85784236	85786235	C16orf74	404550
ENSG00000166152	chr16	49406234	49408233	C16orf78	123970
ENSG00000070761	chr16	58162855	58164854	C16orf80	29105
ENSG00000234186	chr16	27076528	27078527	C16orf82	NA
ENSG00000159761	chr16	67699219	67701218	C16orf86	388284
ENSG00000155330	chr16	46864824	46866823	C16orf87	388272
ENSG00000153446	chr16	5115612	5117611	C16orf89	146556
ENSG00000215131	chr16	3544981	3546980	C16orf90	646174
ENSG00000174109	chr16	1478846	1480845	C16orf91	283951
ENSG00000167194	chr16	30033155	30035154	C16orf92	146378
ENSG00000196118	chr16	30773532	30775531	C16orf93	90835
ENSG00000260456	chr16	87350523	87352522	C16orf95	100506581
ENSG00000205832	chr16	4604991	4606990	C16orf96	342346
ENSG00000261359	chr16	31211706	31213705	C16orf98	NA
ENSG00000212734	chr17	6553471	6555470	C17orf100	388327
ENSG00000197322	chr17	32905889	32907888	C17orf102	400591
ENSG00000154035	chr17	21156223	21158222	C17orf103	256302
ENSG00000180336	chr17	42732262	42734261	C17orf104	284071
ENSG00000231256	chr17	41856303	41858302	C17orf105	284067
ENSG00000205710	chr17	4801213	4803212	C17orf107	100130311
ENSG00000181013	chr17	56621230	56623229	C17orf47	284083
ENSG00000258315	chr17	6916314	6918313	C17orf49	124944
ENSG00000154768	chr17	34086416	34088415	C17orf50	146853
ENSG00000212719	chr17	21477282	21479281	C17orf51	339263
ENSG00000125319	chr17	42217774	42219773	C17orf53	78995
ENSG00000186665	chr17	65989266	65991265	C17orf58	284018
ENSG00000196544	chr17	8093065	8095064	C17orf59	54785
ENSG00000178927	chr17	80408206	80410205	C17orf62	79415
ENSG00000141371	chr17	58468290	58470289	C17orf64	124773
ENSG00000172653	chr17	34195396	34197395	C17orf66	256957
ENSG00000214226	chr17	54915635	54917634	C17orf67	339210
ENSG00000185504	chr17	79520488	79522487	C17orf70	80233
ENSG00000224383	chr17	62074211	62076210	C17orf72	92340
ENSG00000184560	chr17	7327434	7329433	C17orf74	201243
ENSG00000108666	chr17	30676543	30678542	C17orf75	64149
ENSG00000175061	chr17	16340636	16342635	C17orf76-AS1	26800;125144;692087;692106
ENSG00000182352	chr17	72579318	72581317	C17orf77	146723
ENSG00000167230	chr17	35731428	35733427	C17orf78	284099
ENSG00000141219	chr17	71226872	71228871	C17orf80	55028
ENSG00000187013	chr17	59487612	59489611	C17orf82	388407
ENSG00000074356	chr17	3749046	3751045	C17orf85	55421
ENSG00000224877	chr17	79211539	79213538	C17orf89	284184
ENSG00000179294	chr17	36830688	36832687	C17orf96	100170841
ENSG00000187624	chr17	258618	260617	C17orf97	400566
ENSG00000214556	chr17	36997209	36999208	C17orf98	388381
ENSG00000187997	chr17	76140934	76142933	C17orf99	100141515
ENSG00000141428	chr18	33550546	33552545	C18orf21	83608
ENSG00000152242	chr18	43752019	43754018	C18orf25	147339
ENSG00000177576	chr18	47013123	47015122	C18orf32	497661
ENSG00000231824	chr18	5197003	5199002	C18orf42	642597
ENSG00000166845	chr18	51882787	51884786	C18orf54	162681
ENSG00000176912	chr18	657841	659840	C18orf56	494514
ENSG00000206043	chr18	71981548	71983547	C18orf63	644041
ENSG00000141452	chr18	21081973	21083972	C18orf8	29919
ENSG00000074842	chr19	4669883	4671882	C19orf10	56005
ENSG00000131943	chr19	30205865	30207864	C19orf12	83636
ENSG00000177025	chr19	58485403	58487402	C19orf18	147685
ENSG00000228300	chr19	1273526	1275525	C19orf24	55009
ENSG00000119559	chr19	1479056	1481055	C19orf25	148223
ENSG00000099625	chr19	1237527	1239526	C19orf26	255057
ENSG00000167644	chr19	38793301	38795300	C19orf33	64073
ENSG00000188305	chr19	2281682	2283681	C19orf35	374872
ENSG00000214212	chr19	10945751	10947750	C19orf38	255809
ENSG00000131944	chr19	33461615	33463614	C19orf40	91442
ENSG00000123144	chr19	12845090	12847089	C19orf43	79002
ENSG00000105072	chr19	16605622	16607621	C19orf44	84167
ENSG00000160392	chr19	40853935	40855934	C19orf47	126526
ENSG00000167747	chr19	51307687	51309686	C19orf48	84798;692204
ENSG00000142444	chr19	11037909	11039908	C19orf52	90580
ENSG00000104979	chr19	13883482	13885481	C19orf53	28974
ENSG00000188493	chr19	41256959	41258958	C19orf54	284325
ENSG00000167595	chr19	36247544	36249543	C19orf55	148137
ENSG00000132016	chr19	14016766	14018765	C19orf57	79173
ENSG00000183019	chr19	7740014	7742013	C19orf59	199675
ENSG00000006015	chr19	18697995	18699994	C19orf60	55049
ENSG00000130813	chr19	10195298	10197297	C19orf66	55337
ENSG00000188032	chr19	14196188	14198187	C19orf67	646457
ENSG00000185453	chr19	48672449	48674448	C19orf68	374920
ENSG00000204978	chr19	41947563	41949562	C19orf69	100170765
ENSG00000174917	chr19	5680408	5682407	C19orf70	125988
ENSG00000183397	chr19	3537652	3539651	C19orf71	100128569
ENSG00000221916	chr19	49621898	49623897	C19orf73	55150
ENSG00000095932	chr19	3480041	3482040	C19orf77	284422
ENSG00000130173	chr19	11346678	11348677	C19orf80	55908
ENSG00000267106	chr19	9730467	9732466	C19orf82	284385
ENSG00000231245	chr10	32800166	32802165	C1DP1	NA
ENSG00000236217	chr10	81791650	81793649	C1DP2	NA
ENSG00000173728	chr1	244514437	244516436	C1orf100	200159
ENSG00000179397	chr1	244616179	244618178	C1orf101	257044
ENSG00000163362	chr1	200858676	200860675	C1orf106	55765
ENSG00000116922	chr1	38157415	38159414	C1orf109	54955
ENSG00000185860	chr1	162838106	162840105	C1orf110	339512
ENSG00000171722	chr1	162346161	162348160	C1orf111	284680
ENSG00000000460	chr1	169629745	169631744	C1orf112	55732
ENSG00000162817	chr1	220861687	220863686	C1orf115	79762
ENSG00000182795	chr1	207205602	207207601	C1orf116	79098
ENSG00000197982	chr1	38271151	38273150	C1orf122	127687
ENSG00000162384	chr1	53685790	53687789	C1orf123	54987
ENSG00000175262	chr1	11041595	11043594	C1orf127	148345
ENSG00000143633	chr1	231376434	231378433	C1orf131	128061
ENSG00000203709	chr1	208041996	208043995	C1orf132	NA
ENSG00000204377	chr1	16555539	16557538	C1orf134	NA
ENSG00000203804	chr1	150533470	150535469	C1orf138	NA
ENSG00000162913	chr1	228400866	228402865	C1orf145	NA
ENSG00000203910	chr1	92681997	92683996	C1orf146	388649
ENSG00000162888	chr1	206670562	206672561	C1orf147	NA
ENSG00000203684	chr1	228352714	228354713	C1orf148	574432
ENSG00000157330	chr1	12804663	12806662	C1orf158	93190
ENSG00000131591	chr1	1051242	1053241	C1orf159	54991
ENSG00000143110	chr1	112014914	112016913	C1orf162	128346
ENSG00000215910	chr1	11820344	11822343	C1orf167	284498;100506310
ENSG00000187889	chr1	57284870	57286869	C1orf168	199920
ENSG00000187642	chr1	916998	918997	C1orf170	84808
ENSG00000175707	chr1	27286398	27288397	C1orf172	126695
ENSG00000178965	chr1	75138923	75140922	C1orf173	127254
ENSG00000198912	chr1	3816358	3818357	C1orf174	339448
ENSG00000162398	chr1	55270236	55272235	C1orf177	163747
ENSG00000180869	chr1	85100204	85102203	C1orf180	NA
ENSG00000204006	chr1	51566406	51568405	C1orf185	284546
ENSG00000196533	chr1	206288148	206290147	C1orf186	440712
ENSG00000163263	chr1	154178310	154180309	C1orf189	388701
ENSG00000188931	chr1	161337165	161339164	C1orf192	257177
[truncated: 19,498 more rows]
