# Supplementary material for: WGCNA-Based DNA Methylation Profiling Analysis on Allopurinol-Induced Severe Cutaneous Adverse Reactions: A DNA Methylation Signature for Predisposing Drug Hypersensitivity
Source: J Pers Med. 2022 Mar 24;12(4):525. doi: 10.3390/jpm12040525 (PMC9027774; doi:10.3390/jpm12040525)
Supplement: Supplementary file 1 [file jpm-12-00525-s001.zip › Table S2 turquoise_MMGSmat.csv]

	MM	GS
ATG13	0.972866911	1.431972309
EPM2AIP1	0.964743522	2.038379864
SRSF11	0.963868228	1.30706136
FANCM	0.963719593	1.565244593
GMPR2	0.963692983	2.184062935
POMT2	0.963318935	1.886898408
MRPL17	0.962509911	1.957470094
MED19	0.961392343	1.99359347
TMX2	0.961392343	1.99359347
TMX2-CTNND1	0.961392343	1.99359347
NUDT6	0.959888667	1.372410366
LRRC40	0.959611951	1.41198417
HDAC4	0.956205763	1.910959505
7-Sep	0.956119561	1.846731711
APOPT1	0.954978591	1.978469618
ZNF416	0.954949419	1.366630416
AKR1D1	0.954906794	0.799136543
PTEN	0.954274147	1.527885773
SLC25A27	0.954209013	2.348849903
LINC00441	0.953794817	1.628669672
NEU1	0.953791777	1.62094231
ADAT2	0.953257173	1.077251345
PEX3	0.953257173	1.077251345
BCCIP	0.953241419	1.125575161
DYNLL1-AS1	0.953219114	1.665676172
CENPO	0.95317046	1.440919991
TAF11	0.952722645	1.624352822
DUSP1	0.952709852	1.821241763
C17orf80	0.952697082	2.670538651
BUD13	0.952522473	2.155004974
EIF2B5	0.952433015	2.144012792
MRPL12	0.952379829	2.70012127
SLC25A10	0.952379829	2.70012127
ZBED6	0.951877773	1.020272225
ZNF668	0.95169957	1.819175981
EIF2B4	0.951685352	2.446090293
ALG14	0.951631661	1.531303326
TIMM22	0.951365086	1.828719304
MRPS27	0.951252923	1.534041735
SMC3	0.951044391	1.84739393
VSIG10	0.950732186	1.930454301
AP3B1	0.950731511	1.78950754
METTL12	0.950318866	2.226387457
KLLN	0.950119837	1.727664551
HHLA3	0.950003962	1.513692381
SRSF1	0.949930079	1.598753276
ELL3	0.949505058	3.073113099
HIP1	0.949473877	1.913238787
MIR4638	0.949044225	1.709333278
PRR3	0.948784151	1.445456651
ATP7B	0.948333807	1.600217196
ALG11	0.948333807	1.600217196
CAPZA1	0.948176632	1.474511886
DHCR7	0.947936021	2.385105025
NADSYN1	0.947936021	2.385105025
SFR1	0.947852455	2.474126688
DMTF1	0.947685266	1.957398475
ZNF566	0.947620102	2.330917535
MPC1	0.947507066	1.037864659
ORMDL1	0.947340966	1.754825222
ARL1	0.947139884	1.344090504
DNAJC28	0.947076016	1.919356725
IFI27L1	0.94706321	1.609907514
ZNF646	0.946726137	1.72267418
TMEM65	0.946631038	1.480119776
MANF	0.946368588	1.582814256
YKT6	0.946109663	2.166663773
ENPP4	0.946079505	1.292762964
ZNF672	0.945650692	1.247781241
ETFDH	0.945641505	1.782872101
ACTR2	0.945626638	1.535566239
GID4	0.94558156	1.492706686
CDC40	0.945281613	1.840031171
HES7	0.945130152	1.53441089
HDAC11-AS1	0.945083017	1.58094015
ASB7	0.945028207	1.439575755
DPH5	0.945025453	1.707942729
ARMC8	0.944969415	1.335401865
RBM48	0.944904685	1.425160951
RAD17	0.944783374	1.306213392
NDUFB1	0.94476535	1.535315188
BLZF1	0.944738915	1.560139646
C10orf118	0.944548673	1.515814843
MIR2110	0.944548673	1.515814843
C3orf58	0.944480102	1.371323195
PEX1	0.944326197	1.456230399
TATDN1	0.944236948	1.338446139
TMED5	0.944137641	1.32423593
HINFP	0.944041847	1.781819379
TTBK2	0.944038769	2.014260765
NUDT15	0.94395958	1.730326425
SNX17	0.943757948	2.414814814
CITED2	0.943153386	1.805653906
SLC12A2	0.943033526	1.45682694
MIR1915	0.942918607	2.550208801
KBTBD3	0.942730011	1.696997329
UGP2	0.942434845	1.748320956
HYOU1	0.942422264	2.043701853
GNL1	0.942377595	1.985079253
CKAP2	0.942333338	1.784411706
E2F7	0.942269733	1.50783601
ZNF775	0.942217625	1.764484646
ANKS1A	0.942150573	1.702350768
ZNF749	0.94191514	1.296456911
RPS18	0.941853529	1.283397688
PSME2	0.941772882	0.885438347
SNORA57	0.94171548	1.905415406
TRIM26	0.941701004	1.541828725
RBX1	0.941619986	1.137994811
C10orf111	0.941541132	1.91823797
PEX12	0.941482713	1.547705315
CCND2	0.941437362	2.116900635
SGSM2	0.941410719	2.210378658
PSMD3	0.941258814	1.352575258
ZNF576	0.941247961	1.870626109
FBXO30	0.941199251	1.21557662
USMG5	0.941094395	1.879601203
TFAM	0.941002467	1.137765444
CYP2R1	0.940604992	1.600061164
NUDCD2	0.94056908	1.537677022
C5orf56	0.940444011	1.362192283
EIF3A	0.940403765	1.894341711
COPE	0.940374764	1.790617409
ITPR1	0.940355687	1.562775795
MDM1	0.940286445	1.693644139
NDC80	0.940251253	1.13755654
TMEM106B	0.940243922	2.026097104
TUBG1	0.94017589	2.842480375
DHX38	0.940115818	1.136719167
STARD7	0.940090853	1.877746573
CREB3L2	0.940078837	0.683696136
PCF11	0.940037299	1.778743641
MRPS31	0.940033313	1.346139385
PMS2	0.93997883	1.834159923
TIAL1	0.939786404	0.980126757
HPS5	0.939386734	1.478003435
EMC1	0.939256262	1.855302694
NAA25	0.93924707	1.47833404
USP3	0.939205107	1.592652354
THYN1	0.939151999	1.68278375
ACTR1A	0.939147462	2.297640495
CBLL1	0.939120314	1.611812062
PDCD10	0.939089272	1.367737684
SERPINI1	0.939089272	1.367737684
CPEB3	0.939016794	2.910126432
DHX29	0.938913656	1.02267991
POM121C	0.938886184	1.935028041
LIMD1-AS1	0.938882552	1.674759337
RNF121	0.938822999	2.01697621
SMARCAD1	0.938744806	1.937409342
PNRC2	0.938606696	1.140489798
ARGLU1	0.938565564	1.088654401
TP53	0.93847153	2.418274187
IFIH1	0.938454322	1.428030921
GCA	0.938454322	1.428030921
TMEM60	0.938445791	1.59903217
GSTCD	0.93827565	1.232320179
POLR1A	0.938256699	1.534994391
BET1L	0.938249135	2.499066667
NDUFA4	0.938133081	1.306580618
ORC3	0.938089662	1.573857595
PSMA5	0.937986573	1.62912049
NXT1	0.93793921	2.148497812
MIR4795	0.937926399	1.458401999
CHMP2B	0.937926399	1.458401999
MIR1908	0.937763844	1.669828335
ZNF398	0.937694325	1.865663332
SMIM13	0.937671902	2.512957955
RPL21	0.937566065	1.432345838
MAU2	0.937517365	2.157506475
ITPR1-AS1	0.937502846	1.194002504
CEBPZ	0.937395192	1.377128646
MIR3615	0.937245433	2.632292383
BAZ1B	0.937238885	1.937375243
NASP	0.937153411	1.413059644
C7orf10	0.937000667	1.905199686
AP3S1	0.936993759	1.337655456
MGAT2	0.936980192	1.410075692
SUFU	0.936886022	2.28241892
PREPL	0.93683755	1.448857802
MTIF3	0.936817693	0.868547305
HEXA-AS1	0.936745992	1.194858216
RANGAP1	0.936662956	2.691428958
CNR2	0.936655849	1.670595432
CHAF1A	0.936630628	1.906735018
PRADC1	0.936570849	1.823011154
PTRHD1	0.936420833	1.397215672
FKBP14	0.936296979	1.845629054
GSK3B	0.936196774	2.295531182
EIF2A	0.936139104	2.457212192
ATPAF2	0.936088963	1.342204377
MIR378D2	0.935807109	2.443506874
TRMT112	0.935738337	3.033738115
CRTAP	0.935707292	1.558488541
KIAA1328	0.935682347	1.605933897
HIST3H2BB	0.935631088	1.975464234
MRPL32	0.935345274	1.669300004
HIST3H2A	0.935314375	2.057536409
PPRC1	0.935233067	2.626747931
RN7SL521P	0.935161463	1.600795298
SNORD68	0.93515343	1.715822398
GDAP2	0.935068026	1.215808907
ACTR5	0.935020842	1.164800482
WDR73	0.934867029	0.840099555
ZKSCAN5	0.93484042	2.10000535
FAM89B	0.934819248	2.231836082
PPME1	0.934797458	1.713776663
ZW10	0.934733895	1.346016614
PLEKHA8	0.934606111	1.90845607
CHCHD3	0.934604721	1.356136905
MPLKIP	0.934591027	1.895200863
SACM1L	0.93431873	1.039601103
SDCCAG8	0.934299989	2.000974021
C2CD3	0.934292555	1.77530282
PDCL3	0.934265384	1.525495591
LLPH	0.934051114	2.332790995
HSP90B1	0.933999992	1.622057972
ATP6V1A	0.933961749	1.474123387
SPTB	0.933815712	2.300949823
MIR3610	0.933768839	1.678733618
SUPT6H	0.933658521	1.607652059
NT5DC1	0.933652545	1.347151189
GTF3C1	0.933647612	1.660369873
KIAA0556	0.933647612	1.660369873
C5orf22	0.933579833	1.37743705
ZNF337	0.933530935	2.051195976
KIAA1009	0.933527217	1.517515204
IRGQ	0.933468513	1.757857212
STRN3	0.933432617	1.961202379
FIG4	0.933359796	1.263356752
HCG17	0.933285826	1.282377953
TMEM232	0.933275315	1.959044908
RARS2	0.93323341	1.644448685
MED25	0.933202112	1.242346654
DHX8	0.933106196	1.665683509
WAPAL	0.933090741	1.827643078
DNAJC27	0.93289006	1.479032959
MIR3676	0.93279929	1.955043074
SKIV2L2	0.932749464	1.129492107
RGL1	0.932748031	2.144913072
TM2D2	0.932642935	1.82096589
ARIH2	0.932624419	1.730956759
LINC00167	0.932372846	1.880384164
PSMB1	0.932282508	0.866245536
TBP	0.932282508	0.866245536
MCF2L2	0.932171291	1.836436042
TRAPPC6A	0.932092765	1.540880272
AIMP2	0.932040019	1.325210419
SAP18	0.932033547	1.26412197
C4orf29	0.93194467	2.2669014
EXOSC4	0.931941326	1.63000603
ADM	0.931576235	1.138301519
DDX49	0.931468214	1.305579247
ZBTB9	0.931454959	1.852797125
TPGS2	0.931269762	1.585169156
SPHK2	0.931207863	2.70724927
UTP3	0.931194379	1.749053153
CORO7	0.931177473	1.405466454
ADPRM	0.931091752	2.034611869
CCDC92	0.931090936	1.000302769
OSBPL8	0.931088964	1.443062069
AP3M1	0.931064622	1.408868
DCUN1D5	0.93101023	1.6927623
PCYOX1L	0.930915551	1.949766593
FGD6	0.930890166	1.625804741
PITHD1	0.930835828	0.852503578
HIST1H2BN	0.930697251	0.855233839
CYP46A1	0.930666083	2.089281236
TUFM	0.93064871	2.046753227
KDELC1	0.930599742	1.481706306
XPC	0.930540485	1.439262358
WASF1	0.930422347	1.81091954
SRRM5	0.930416347	1.946175806
SMAD6	0.930357298	1.395585836
MAFG-AS1	0.930256091	1.408094272
MARS2	0.93025083	1.922550641
XPO1	0.930148643	1.538501145
ATL1	0.930121602	0.988901661
ACAD10	0.930111662	1.954699662
ZDHHC14	0.930075807	1.885331747
SAP130	0.930059153	0.814036052
GYS1	0.930033223	2.450085304
RUVBL2	0.930033223	2.450085304
CDKN2AIP	0.930007015	1.992230351
MIR3652	0.929938125	1.861350561
MYL6	0.929928917	1.683938919
SEC1P	0.929915153	1.775045504
RPLP0	0.929867466	2.670107917
SCPEP1	0.929858072	1.222838809
SNX5	0.929839622	2.311660735
MIR616	0.929545	2.013437668
AGPS	0.929536972	2.065856049
QRICH1	0.929532021	1.634287706
AK9	0.929525952	1.366774657
CYB5D2	0.929508655	1.588087685
TMEM208	0.92948294	1.54110259
UIMC1	0.929437406	1.894799717
ZNF346	0.929437406	1.894799717
RAD21	0.929411612	1.538724242
ALKBH4	0.929389048	1.205693337
USPL1	0.929381343	2.303654594
PHF5A	0.929334549	1.641464977
ACO2	0.929334549	1.641464977
GSK3A	0.92932731	1.86504097
SKI	0.929287387	2.214267826
TCTA	0.929282944	2.185919508
WDR81	0.929272159	2.146376966
ORMDL2	0.929229378	1.548629736
DCUN1D4	0.929174343	1.54955046
WDR55	0.929165798	1.854543339
FAM161A	0.92914776	1.055879682
IFT122	0.929122065	1.526800558
PEBP1	0.928963604	1.659235504
DCP1A	0.928957689	1.68933229
BAP1	0.928926049	2.55367868
HERC5	0.92882671	1.708352272
SH2B1	0.928814602	1.875272927
WAC-AS1	0.928806353	2.150750694
FGF9	0.92869048	2.108613333
TXNL1	0.92863857	1.926523522
C4orf46	0.928628999	1.516223248
TCTE3	0.92845029	2.357495761
C6orf70	0.92845029	2.357495761
ZHX2	0.92835752	2.336350188
AAMP	0.928278886	2.346545181
BMF	0.92827525	2.255423309
COX15	0.928181697	2.100621475
RC3H1	0.928143306	2.607773004
ZNF564	0.928063091	1.614655948
ZZEF1	0.928022283	1.105041912
SNORD95	0.928019291	1.295445824
KCTD9	0.928012118	1.904628954
DBR1	0.928000598	1.675663787
UST	0.927989978	1.225322294
MRPL39	0.927945464	1.696534933
ATP5H	0.927803538	1.625371506
CDK13	0.927795091	1.963712773
USP48	0.927786563	1.871525885
LENG1	0.927685832	1.439621104
POLR3F	0.927635612	1.528455246
PCIF1	0.927567475	2.523069676
KIAA1731	0.927567088	1.32181269
PCNP	0.927562208	1.315622474
MYLIP	0.927519837	0.801149368
PSMD7	0.927515685	1.563504637
MAP3K12	0.927348949	2.423859154
TOP2A	0.927260735	1.46428577
UVRAG	0.927036949	1.581685195
CYB5D1	0.927017976	1.713859939
KMT2E	0.926948777	1.182593428
TRPM7	0.92692342	1.907901869
STX18-AS1	0.926808382	1.013510768
TROVE2	0.926804428	1.575100394
RIC8A	0.926731102	2.577590853
ZNF33A	0.926725159	1.626346713
CDADC1	0.926632257	1.35331821
SIRT2	0.926598399	1.888418924
ID1	0.926497583	2.659411412
PBX3	0.926456295	1.938635049
AGBL5-AS1	0.926415933	2.228612742
IRF2BP2	0.926401695	1.800175173
CDCA2	0.926391225	2.30465799
WDR89	0.926305182	1.188977271
BCLAF1	0.926276329	2.484557581
GABPB1-AS1	0.926196761	1.810859194
ZFP36L2	0.92611638	1.308923735
ALDH16A1	0.926019977	1.736674996
OIP5-AS1	0.925897695	1.299981264
NAA15	0.925872405	2.105667041
RGS5	0.925841382	1.278254111
YWHAH	0.925669137	1.623589478
TRIM37	0.925645685	2.257438603
MZT2A	0.925607048	1.736825666
RNFT1	0.925594361	1.979866951
HNRNPR	0.925583848	1.861569128
NSUN6	0.925369368	2.399477506
EXOSC8	0.925313718	2.274352454
LSM1	0.925196604	1.998439049
PRMT7	0.925127489	2.551056087
MYH9	0.925113002	1.166471569
C12orf66	0.925090704	1.752038422
RPS11P6	0.925090704	1.752038422
EXOC8	0.92507792	1.403902978
GTPBP2	0.92504758	1.935071192
THAP8	0.924935831	1.296702533
ZIK1	0.924930934	1.440943985
COPB2	0.92486022	1.918076923
HMMR	0.924749608	2.508869585
DPP3	0.924725485	2.569370761
ZNF460	0.924599706	2.207532952
C16orf54	0.924520026	1.305548669
RECQL	0.924497584	0.943032711
COG7	0.924337723	1.748308878
LEPRE1	0.924286408	2.059743198
FAU	0.924279946	2.243190019
PNKD	0.92427755	1.877025998
CAMKMT	0.924173888	0.888032934
TNFAIP3	0.924054978	1.439504157
KCTD6	0.924042381	1.08120033
NUDT16L1	0.924021811	2.349615139
MIR3655	0.92401169	1.241027346
CHKB-CPT1B	0.923906757	2.440376793
CHKB-AS1	0.923906757	2.440376793
ASB16-AS1	0.923806433	1.734919684
MPHOSPH6	0.923724275	0.974030407
DNAJC30	0.923691147	1.473061296
TFP1	0.923668268	1.349011281
MIR5090	0.92363583	1.168207037
VPS35	0.92356117	2.229526233
SLC43A2	0.923495855	2.015512303
TSC22D4	0.923486196	1.242540761
ALG5	0.923432328	1.114294206
C20orf26	0.923408304	2.536412582
CAMTA1	0.923334359	1.104140091
DZANK1	0.923317013	1.627693521
HADHA	0.923246889	1.704583394
MFN1	0.923233374	0.876267067
PSME4	0.923205958	1.61653994
SLC35C2	0.923186801	0.827166825
VEZT	0.923060168	1.652791082
COLGALT1	0.923040178	1.669741271
WDR92	0.92299421	2.709497071
PNO1	0.92299421	2.709497071
MYLK-AS1	0.922982859	1.373844411
BET1	0.922972433	0.932569613
CYCS	0.922946161	2.383913838
ZNF425	0.922929592	1.765464326
NHLRC3	0.922797626	1.356436316
ANXA4	0.922794534	1.360625811
ANKHD1	0.922781264	1.147603194
SLC10A7	0.922588168	2.463307259
ANKHD1-EIF4EBP3	0.922538759	1.114405426
TFRC	0.922488465	0.743456197
DPH3	0.922458772	2.331293097
CUX1	0.922434537	1.743394513
GOSR2	0.922394675	1.48067837
DUSP10	0.922387196	1.556082315
VPS11	0.922353021	1.707607124
HSP90AA1	0.922350397	1.200520408
GLS	0.92232846	1.670526276
FAM118B	0.922184496	2.47766107
HCG25	0.922141854	1.201015588
PTPLB	0.9221123	1.415867477
NOS1AP	0.922020531	2.640420751
C1orf27	0.921998556	1.303110926
FUZ	0.921998065	1.871830827
SS18L2	0.921957039	1.435687249
ING1	0.921899085	2.433682716
INTS3	0.921891631	1.692844531
SAP30L-AS1	0.921866414	1.843825823
MMS22L	0.921738764	2.05754839
MRPS16	0.921688441	1.572129965
WDR6	0.921666279	2.572778222
SRSF3	0.921640599	1.62554877
TUBE1	0.92152807	1.705683808
FAM229B	0.92152807	1.705683808
ACOT8	0.921524149	1.541652129
ZSWIM3	0.921524149	1.541652129
GTF2H1	0.921481193	1.445520497
MPHOSPH10	0.921377349	2.051504768
METTL3	0.921326697	1.574854511
YTHDF3-AS1	0.921320617	0.87399305
ARV1	0.921216113	1.762950722
PIBF1	0.92116819	1.350431708
CDCA3	0.921064456	2.819531452
NAGA	0.921057192	1.673797386
PNISR	0.921051122	1.086305437
TYW5	0.921001045	2.564401073
MGEA5	0.920954283	2.984300646
MYO1D	0.920932554	1.534589355
UTP18	0.920908751	2.471689334
EMG1	0.920878689	1.997921005
JKAMP	0.920828164	1.701570583
MCRS1	0.920696043	1.986018333
APBB1IP	0.920672012	1.426060865
PMS2P4	0.920386636	1.576652577
DCP2	0.920367099	1.060781826
PRPF40B	0.920346848	2.20012329
CCDC28A	0.920318838	1.324988449
C12orf52	0.920225388	1.426687579
ROMO1	0.920194885	2.417348572
IDH1-AS1	0.9200669	1.288409155
NDUFA6	0.919955911	2.179802748
DIS3	0.919937999	1.25390209
MDN1	0.919924879	2.603625064
CCDC58	0.919888903	1.908998054
FAM162A	0.919888903	1.908998054
C8orf37	0.919859851	1.689989039
MRPL21	0.919803915	2.47350217
MAD2L1BP	0.919795998	1.791889043
ZNF440	0.919719433	1.661331686
ANAPC1	0.919675026	1.819356876
RFC2	0.919579825	1.51336103
C11orf48	0.919495189	1.421468592
NEAT1	0.919479611	1.3608583
C12orf61	0.919464028	2.418688242
SHKBP1	0.919391348	1.116836865
KIAA0226	0.91932303	0.676489631
POLI	0.919318179	0.892666111
KLHDC3	0.919274159	1.796207714
GUF1	0.919262465	1.22886778
PCSK7	0.919222895	1.384400844
THOC1	0.919211631	1.617348517
FBXL8	0.91913972	1.701977904
TBC1D7	0.919118173	1.726323813
RFXAP	0.918999712	1.6430384
ALYREF	0.91897359	1.931243687
PDCD11	0.918946771	1.905414229
FBXL19	0.918810613	2.673694239
TMEM116	0.918741085	1.854085659
PCED1A	0.918729636	1.637886027
ADAM9	0.918665711	1.42902639
MCM10	0.918613273	1.57321367
TEN1	0.918610289	1.722217255
TEN1-CDK3	0.918610289	1.722217255
CENPJ	0.918575523	1.860133741
USP31	0.918470526	1.362337416
NUFIP2	0.918354561	1.392747768
HAUS8	0.918250863	1.301358587
NDUFA2	0.918172416	1.17199094
FOS	0.918124248	1.892318969
MIR638	0.918116089	1.829310922
SLC2A4	0.917897776	2.730525846
ZC3H10	0.917862494	1.303192912
ESYT1	0.917862494	1.303192912
CENPL	0.917801197	1.270566884
PET100	0.917649827	2.399287597
RPL18	0.91762959	2.046187488
FYN	0.917570625	1.244644567
DNAJB11	0.917479744	2.15455456
UCK2	0.917411123	1.872147607
GLT8D1	0.917404481	2.085342422
ZNF25	0.917338335	1.898228073
DYNLRB1	0.917326852	1.803273177
GPR89B	0.917297182	1.022235996
HIRIP3	0.9172826	1.89113579
EGR3	0.917143438	1.94906221
ARPC1A	0.917032317	2.184041263
C1orf228	0.916963243	1.535427096
UAP1	0.916925643	1.214196841
TMED4	0.916851883	2.148873048
GGA1	0.916837513	1.852433629
P4HB	0.916733612	2.215862867
ZNF655	0.916713237	1.308851025
PRMT5	0.91668652	0.768672209
HJURP	0.916646763	1.338493426
B3GAT3	0.916573818	1.580144956
ORC6	0.916502311	1.916205484
CD320	0.916424503	1.705227035
CCDC115	0.916375902	2.223620667
APOLD1	0.916373039	1.563864737
AIM1	0.916353412	1.304752906
RWDD1	0.916312912	1.184376214
PHF3	0.916298363	1.777180133
EAF2	0.916244362	1.12580732
ZNF394	0.916240255	1.052338696
PPP2R3C	0.916034097	1.703213799
LRRC29	0.916004294	2.170121298
ZNF524	0.915818333	1.001140923
TBCEL	0.915805538	1.162063166
MIR4523	0.915775416	2.299756666
C12orf60	0.915755425	1.490753572
TTC7A	0.915698419	1.728436687
TPGS1	0.91567852	2.437708332
VPS26B	0.915505908	1.448059744
FKBP3	0.915483078	1.057856677
GOT1	0.915412311	1.704625695
AKAP1	0.915376024	2.187518006
DLL4	0.915237927	1.385537402
SETD8	0.915224947	1.629333826
FAM200A	0.915212774	0.946071747
APIP	0.915161905	1.212978563
ZFAND6	0.915144779	2.336295091
SLC16A7	0.915081766	2.625065359
PIH1D2	0.915043685	1.336657767
ZNF174	0.914989739	2.631751544
ANKRD13A	0.914968493	1.380542629
COMMD9	0.914897171	1.367664349
TPP2	0.914837398	1.058879461
YIPF7	0.914828072	1.315203448
IRF3	0.914813174	2.410880259
HCP5	0.914751955	1.481724136
MIR4519	0.914750051	1.902409075
EIF3J-AS1	0.914670357	1.338779019
TMEM68	0.914654772	2.4864496
HCG14	0.9145972	0.933674203
EVI5L	0.914523676	1.309903522
CTC1	0.914483307	1.808472755
CAPRIN1	0.914482671	1.502213246
RTTN	0.914466328	1.070934172
FAM46C	0.914429815	0.833539123
SPAG5	0.914390497	1.895858287
PEMT	0.914124704	2.30226636
MFSD9	0.914111506	1.434673436
SIDT2	0.914026306	1.289633607
LRBA	0.914006462	1.705472251
THAP9	0.913988534	2.152629574
HOMER2	0.913938434	1.19901359
FAM103A1	0.913938434	1.19901359
U2AF1L4	0.913924136	1.841185378
KCTD16	0.913920772	1.47036499
DNAJC1	0.913887184	1.284399354
FBXL5	0.913844193	1.674637285
FAM200B	0.913844193	1.674637285
RNMT	0.913825071	2.711064281
NFKB2	0.913778122	2.473960609
ZNF277	0.913733901	2.910317357
PPID	0.913726177	1.178519424
RPS6KB2	0.913707296	1.391987002
ATP13A1	0.913700034	0.880023796
HIST1H3I	0.91367739	1.526412779
DOCK4	0.913650748	2.818635104
FOXA3	0.913635306	2.101737881
ENO1-IT1	0.913616463	2.50497137
GATS	0.913596196	1.418514249
PRMT10	0.913512011	1.523832345
RNF146	0.913468692	1.037306537
BZW2	0.913462289	2.050366842
FBXO8	0.913451249	1.192747293
KIAA1737	0.913420604	1.799160138
MYC	0.913419994	1.235225127
TNRC6A	0.913417086	1.46044263
MAD2L1	0.913388076	2.212871194
SIN3A	0.913309546	1.786649096
G3BP2	0.913306151	1.871074466
CARS2	0.913262896	1.852823794
NRL	0.91323329	1.396143452
DHRS3	0.91322136	1.577257755
TMEM186	0.913184805	1.245248595
PRKAR2A-AS1	0.913177748	1.996899
ULBP1	0.913088037	1.095195892
MAF1	0.91306583	1.583574007
ANAPC11	0.913044303	1.436917011
CWF19L2	0.912995522	1.011713711
HOXA1	0.912993042	1.53015403
HNRNPD	0.912901867	1.858772515
ANKS3	0.912842532	1.735115939
BBS9	0.912805857	2.03802506
COG3	0.912795201	1.275985137
ZNF740	0.912773554	1.098597192
MTTP	0.912757304	1.198146387
NOXO1	0.912753897	2.061267467
CASKIN2	0.912693293	1.980658639
PGM2L1	0.912600794	1.116749927
MIR548AL	0.912600794	1.116749927
ENY2	0.912566248	0.730187797
TESK2	0.912548373	3.248638232
HIVEP2	0.91250444	1.116690144
SLC25A42	0.912490555	2.060657004
UBTD1	0.912433862	1.322269326
ATG9A	0.912430625	2.729210158
ADSL	0.912361048	2.223315526
AKAP13	0.912262958	2.073394821
IMMP1L	0.912259979	1.175240972
ELP4	0.912259979	1.175240972
GIN1	0.912235619	1.795418328
RPAIN	0.912152184	1.721025621
RHCE	0.912128592	2.204558034
CENPK	0.912128281	1.785064467
PPWD1	0.912128281	1.785064467
ACLY	0.912115357	1.236331306
TTC25	0.912115357	1.236331306
SFXN2	0.911996198	0.901750424
UROD	0.911891834	1.746226219
PDXP	0.91179968	2.264388451
PROSER1	0.911747	1.298150696
PTBP1	0.911666206	2.43254622
DCLRE1A	0.911438614	1.164097902
DDX21	0.911364638	1.42197387
HMGCS1	0.911362054	2.07265298
METTL15	0.911330517	1.286229039
AKAP3	0.911327622	0.741078907
WDR62	0.911298516	2.215406918
BCAS3	0.911247508	1.473903396
PCNXL3	0.911207586	2.434101359
WDR77	0.911189617	0.96484974
RECQL5	0.911131443	2.1508072
FLOT1	0.911111791	2.044699111
AMIGO3	0.911093988	2.583140009
GMPPB	0.911093988	2.583140009
HIST1H4H	0.911076191	2.353253819
LSR	0.911058021	1.926968846
PIGN	0.910927344	1.634567715
SEPHS1	0.910911798	1.51993242
ADO	0.910853172	1.797423368
RAB3A	0.910849468	2.448454578
CCT8	0.910808649	2.239506093
ANAPC5	0.910757895	2.652059769
CCDC173	0.910742707	1.327212763
BLM	0.910570336	1.284301713
POLD3	0.910485629	1.24714708
FLYWCH2	0.910452504	1.878578409
GTF2E2	0.910414861	1.738185621
L3HYPDH	0.910409684	2.335876816
TRMT10A	0.910348429	1.22673658
MBD6	0.910332714	2.056818272
ZNF8	0.910326236	1.391991288
GSG2	0.910293854	1.973872369
ZNF345	0.910274858	1.030785441
PRKDC	0.910251925	2.233293293
MEMO1	0.91015212	2.127972768
TMX4	0.910112571	1.709735518
IDH1	0.910093939	1.706832871
NDUFAF4	0.910092648	2.368994751
XRN1	0.910091279	2.137170967
POLR2J4	0.910029278	1.829712378
KIAA1407	0.910012443	2.375384842
RFC4	0.909980806	1.168790541
ZNF180	0.909926793	1.534287633
CDK8	0.909884744	2.658859232
TMEM127	0.909879382	2.19079334
DCXR	0.909796695	1.54604269
ZNF26	0.909759724	1.217888904
PRPF38B	0.909751779	1.359633261
RNH1	0.909724917	1.17289697
COMMD8	0.909713672	1.673485555
NME1	0.909689092	1.401253812
NME2	0.909689092	1.401253812
ACACA	0.909596833	1.890171236
CD27-AS1	0.90959271	0.817517218
IRF2	0.909567441	1.578327901
ANKZF1	0.90956058	2.732264103
KPNA5	0.909546747	0.984993524
QPCTL	0.909515589	1.78759053
SPECC1	0.909496339	1.688073247
PGM2	0.909394259	1.242063329
CALCOCO1	0.909381042	0.518963066
SCFD2	0.90921268	1.334645121
FAM168B	0.90917479	1.737514524
DYNLRB2	0.909152181	2.160174785
BRAP	0.909107529	1.49793414
RPL13	0.909084577	2.268933033
FKBPL	0.909007059	0.901460204
FRS3	0.90894154	1.573345037
TOMM6	0.90894154	1.573345037
EIF1B	0.908937218	1.957095881
ELMO1	0.908886371	1.851043786
SPAG9	0.908828158	1.321951927
SDCBP	0.908821013	2.432561418
PAXIP1	0.908774146	2.141322194
SLC19A2	0.908756072	1.224504308
CTNS	0.908754021	1.928565602
TMUB2	0.908748749	1.304641279
MGME1	0.908698885	2.606706217
RNF167	0.908681867	1.718644706
DR1	0.908671266	1.159301889
TTC8	0.908625034	1.822234699
NDUFAF7	0.908575927	1.287749116
NAPA	0.908532617	1.929920684
ZNF461	0.90849357	0.948202814
POLRMT	0.908338966	1.238480574
PEX11A	0.9082245	1.506497439
WDR93	0.9082245	1.506497439
HIST1H2BG	0.908204029	1.284676636
COA1	0.908100884	1.604249357
TAF6L	0.907988665	2.222529105
HSPA9	0.907944596	1.828944618
RCHY1	0.907915898	1.543495215
RFX5	0.907863683	1.30076691
DDX24	0.907822669	1.344390869
NOP9	0.907813652	1.802355763
ATP5C1	0.907791802	2.174611152
ZSCAN29	0.90776229	1.577012957
TBCCD1	0.907732317	1.56859146
PPM1D	0.907660394	1.581322878
ARPC5	0.907646861	2.358494773
NDUFB9	0.907593049	1.579320366
TBCC	0.907546104	1.394031405
MTF1	0.907431159	1.849131065
MIR320A	0.907347973	2.345812538
IFT80	0.907321764	1.650567042
EDC4	0.907309346	0.894886355
RN7SL688P	0.907303444	1.7904561
ZADH2	0.907144996	1.69767971
ETV6	0.907097261	1.515950793
TRAPPC13	0.907050745	2.03463116
WBP4	0.907049452	2.136102306
MPC2	0.907007632	2.581096914
EIF3K	0.906985006	2.556889133
KCNIP2-AS1	0.906913762	2.495570483
TARBP2	0.906789614	2.380440718
TOB1-AS1	0.90669758	1.265670338
RAB1A	0.906603734	0.903147613
KIAA0825	0.906558137	1.393014311
NDUFV3	0.906536186	2.135470867
SNX25	0.906426821	1.003053068
TBRG4	0.906382086	1.095964908
DERL3	0.906372996	0.621478857
RAB33B	0.906321357	1.812776293
LINC00884	0.906311132	1.744877248
VCL	0.906219966	1.497287164
LINC00265	0.906101207	1.73935731
SQLE	0.906080736	1.446471278
SPATA1	0.906037092	1.285625266
COX8A	0.905959889	2.121941089
JUN	0.905925121	1.29205187
SERINC3	0.905924568	1.205603039
C2orf15	0.905909964	2.027827611
MEGF8	0.905875664	1.563779701
DEPDC1B	0.905780457	1.357108223
VDAC2	0.905678703	0.883952708
TMTC2	0.905551561	1.188620896
HECTD3	0.905528594	1.929979739
CATSPERD	0.905526844	2.610141768
N4BP2	0.90547265	2.175547351
ALS2	0.905324275	1.236652807
TGS1	0.905314505	3.215126602
CTH	0.905308455	1.599575189
SEC24A	0.905296504	2.178793442
NARS2	0.905244994	0.875807548
ATG4B	0.905244126	0.991146312
INTS5	0.905082719	2.704781004
ARMC7	0.904945133	2.160952421
TAOK1	0.90487894	2.270604893
PIGB	0.904831702	1.261489875
NFS1	0.904789224	2.606812895
SUGT1	0.904763515	1.231054385
EEFSEC	0.90472489	0.57266383
DDX50	0.90468703	1.249030741
DLST	0.90468147	1.368321692
KIF18A	0.904674152	1.23790964
PLRG1	0.90466745	1.386121335
ANXA7	0.904657169	1.852493473
IARS	0.904646502	1.760766376
SNORA84	0.904646502	1.760766376
SREBF2	0.9045372	2.505635666
HIGD2A	0.904512129	2.251284036
MTR	0.904508787	1.747237489
MCM7	0.904494038	1.700639825
GLMN	0.904476437	1.357325881
RPAP2	0.904476437	1.357325881
UTP15	0.904359633	2.249623997
PRRG4	0.904328077	1.988845338
SLC30A1	0.904134713	1.367827646
AP4M1	0.904106285	2.088047387
ELP2	0.90410209	1.754472597
DHFRL1	0.904026673	1.151465265
YTHDF3	0.904001089	0.975960214
CBR4	0.903979774	1.457253256
DGKA	0.903876911	1.644687243
RMND1	0.903821082	1.18098342
PIKFYVE	0.903775233	1.593045688
INSM2	0.903570904	2.090114526
PRICKLE4	0.903551778	1.826789821
TK2	0.903543804	0.857878495
SKP2	0.903467977	1.671615789
ZNF789	0.903465131	1.001033738
TMED10	0.90338248	2.670940098
NEURL2	0.903342683	2.925866932
CNOT10	0.903312978	1.589806733
DAGLB	0.903228562	1.21798931
KDELR2	0.903228562	1.21798931
RAB3GAP2	0.903148352	1.032646596
XRCC6BP1	0.903142423	1.511271174
ZNF770	0.903077715	2.304973049
ANKRA2	0.903043132	1.705895998
MESDC1	0.90301256	2.407209298
CCDC39-AS1	0.902941543	1.119137852
PCYT1A	0.902899324	1.803562775
NECAP1	0.902869318	1.134793299
JUNB	0.902780771	1.334652347
EID1	0.902740073	1.717486413
NAA50	0.902733981	1.090829263
DMGDH	0.902729948	1.95567771
FAM173B	0.902677581	1.40152843
PSMG1	0.902665513	2.967742549
DDX54	0.902628078	1.423960216
TMEM50A	0.902346512	2.10396673
DBP	0.902335342	1.640295501
MIR3153	0.902319243	1.495324083
CTU2	0.902199095	1.124985062
RNF34	0.902145622	2.645062887
ZNF503-AS2	0.902124751	1.660811665
DNM2	0.902114613	1.443336582
TCERG1	0.902041639	1.239585688
2-Sep	0.902030282	1.131211369
SNX14	0.901968667	2.757491607
CD55	0.901908884	0.93491408
RGP1	0.901907458	2.613970349
CAMTA2	0.901863791	2.893300173
AZI2	0.901842875	0.767265421
ITGB3BP	0.901842598	2.033498835
RUFY2	0.901828395	1.637122257
KLF12	0.901744949	1.766118346
TMTC3	0.901744005	1.000057256
LNPEP	0.901722413	1.427600673
UBE2D3	0.901700832	1.265543502
RNF41	0.901619864	1.787899759
NABP2	0.901619864	1.787899759
LINC00263	0.901512487	0.832081508
PPP2R5D	0.901511317	1.024037379
DFFA	0.901373878	1.384651792
QARS	0.901353994	1.547637141
LSM4	0.901338645	1.42124982
RPL12	0.901331192	1.229124293
ZSCAN30	0.901320711	1.463944019
ZNF271	0.901320711	1.463944019
C1orf74	0.901302141	3.172932446
PLEKHH3	0.901176756	2.125256969
CFL1P1	0.901104122	1.330639202
SIX5	0.901085	1.889296457
ISY1-RAB43	0.90097294	1.727136939
ISY1	0.90097294	1.727136939
ZNF791	0.900958629	1.127339895
IMPDH1	0.900848927	2.773593137
TSHZ1	0.900808625	1.786584942
NUDT5	0.900633286	2.05855833
TDP2	0.900600886	1.906708815
PGP	0.900580073	1.675602492
RPL13A	0.900577879	1.086038389
FAM161B	0.900524185	2.126600937
NUP88	0.900512102	1.642202253
ADAP2	0.900509269	2.305964475
DARS2	0.900492352	1.395949519
ZNF443	0.900489647	1.599373371
POLR3C	0.900403202	2.560098038
TMEM69	0.900382974	1.528570512
MORN2	0.900325502	2.001241305
AMACR	0.90031987	1.523881187
EIF2AK3	0.900287053	2.493058357
SSSCA1	0.900253264	2.157757274
LY75	0.900221395	2.152174449
PPAPDC1B	0.900214796	1.479659938
CEP290	0.900205297	1.11126205
CGGBP1	0.90011209	0.763287551
DROSHA	0.900102682	1.431008993
PIGF	0.900098293	1.060959325
IL12A	0.900093026	2.025804285
BANF1	0.900082086	2.393334848
TCF25	0.900047552	1.173569567
FBXL3	0.899920875	1.141294067
ABCC5	0.899886196	1.609995048
MON2	0.899884141	0.658131116
MYL12A	0.899881771	2.412886102
KANSL2	0.899848158	2.867010622
ZBED5-AS1	0.899803776	1.926632061
DCAF8	0.899766175	1.83850552
ARHGEF17	0.89976504	1.062028089
ERP29	0.899728881	1.602917633
MRPL36	0.899706823	2.268298104
PTCD3	0.899698647	1.014236883
CAGE1	0.899617396	1.837426025
RNF214	0.899606047	1.324244152
TAF9	0.899602776	0.804211957
OPRL1	0.899600111	2.032305964
NHSL1	0.899537235	1.899985462
NT5C	0.899455686	2.060532178
RTN1	0.899452455	0.974275012
ACAT1	0.89932612	2.768407933
KIN	0.899202053	2.491229928
NOP56	0.899168235	1.529129379
ECE2	0.899154413	1.309619015
CDCA7	0.899047505	1.77953331
HNRNPA2B1	0.899045216	1.838548673
PIK3AP1	0.899037999	0.802396386
PSME3	0.898935227	1.659139878
ALDH4A1	0.898877034	0.997916432
LYRM7	0.898868348	1.404847217
PPIP5K2	0.898834961	1.842016058
SLC35E1	0.898824038	1.623546961
GSTZ1	0.898821458	1.519705804
SNHG1	0.898819686	1.575522652
PAIP2B	0.898754849	1.18889623
MGAT4B	0.898710762	1.465941573
NDUFV2	0.898627325	1.662467889
UFM1	0.898560645	0.970152864
SLC39A7	0.898525617	1.603835227
HYKK	0.898477468	1.656307975
MAP3K1	0.898441788	1.629437969
MTMR4	0.898422803	1.512382767
KIF23	0.898419999	2.71214442
PRSS35	0.898338106	1.512002168
EXTL2	0.898294073	1.876028173
KRIT1	0.898275349	1.820040198
PIFO	0.898259863	1.056636973
PCOLCE-AS1	0.898184661	1.300595676
SSSCA1-AS1	0.898168746	2.166007069
CPSF4	0.898165482	1.414088581
SMCR7	0.898104257	1.341919138
MBLAC2	0.898040654	1.37446188
TPR	0.897972741	1.055121242
DDX10	0.897787712	1.131592659
VPS4B	0.897735493	1.717001146
C16orf93	0.897728098	2.283392366
GTF2E1	0.897673328	1.113166863
GDF9	0.897658124	1.925371401
RANBP10	0.897632291	1.27288779
ZFYVE9	0.897589638	1.674662384
RPUSD4	0.897577664	2.50571982
CES2	0.897478388	2.450793958
GUCD1	0.897339471	1.509985756
SRRD	0.897286789	1.084840662
PLXNC1	0.897276392	1.429985444
DUSP16	0.897104515	1.813398551
TRMT6	0.89699928	1.777235751
ATP5S	0.896905036	1.454946484
ZWINT	0.896879278	2.466748651
TM4SF19-AS1	0.896813966	1.480024462
CENPQ	0.896797548	1.471427724
IFT27	0.896771438	2.664459511
NPHP4	0.896669914	1.128280935
ASPHD2	0.896535015	1.61487037
THAP7-AS1	0.896403259	2.627730002
CSTF3-AS1	0.8963692	1.432203069
IMP4	0.896309334	2.40043955
TCP11L1	0.896308244	1.449153909
C12orf68	0.896274044	1.43823575
BHLHE41	0.896191309	1.264459744
ADH5	0.896187992	1.485324065
KNOP1	0.896152248	0.75473418
RPS11	0.896109852	1.685576941
MIR1538	0.896106374	1.72643547
RBM26-AS1	0.896072501	1.640894049
KIAA1468	0.896012078	1.894365731
TALDO1	0.895952637	1.925482838
ARMC6	0.895937912	2.176068079
C15orf65	0.89573246	1.06725955
OXSR1	0.895723608	1.910126887
KIAA1147	0.895637276	2.253143849
FBXL13	0.8956002	1.113407101
YIPF2	0.895563563	1.243484368
NUP37	0.895525369	0.99806859
PARPBP	0.895525369	0.99806859
TSPAN13	0.895471772	2.021022074
NDUFS8	0.89546965	1.469258725
LONP1	0.895459997	2.178854713
DCBLD2	0.895448869	0.653282127
TMEM11	0.895315162	1.194451761
B4GALT5	0.895269106	1.750250811
DPH2	0.895238242	0.622257662
MED6	0.895196441	1.806919251
CHRNA7	0.895164441	1.359056528
CLSPN	0.895152021	2.231741818
TOR1AIP1	0.895122262	1.486803803
PRKAG2-AS1	0.895110952	0.96088581
UBAP1	0.89510979	1.034152177
RPL6	0.894986161	1.682771543
CDK7	0.894979588	1.553584362
TMEM218	0.894903217	2.076015094
RFX3	0.894887065	1.139880185
PLGRKT	0.894826205	1.864782553
ARL6	0.894695273	1.038107346
DECR1	0.894634979	1.198083484
MRPS24	0.894586421	0.801676179
MED28	0.894575973	1.421351406
NRG2	0.894575142	1.928848392
DHTKD1	0.894518657	1.722031571
PMS1	0.894506975	1.043509773
RNU6-881P	0.894485726	1.321241266
NKTR	0.894454729	1.042239233
MAN2A1	0.894437621	2.119992694
MTCH2	0.894405171	1.7923006
SUPT3H	0.894286671	1.89848452
PRR11	0.89418862	1.230303045
HIST1H1B	0.894173505	1.310962333
PMVK	0.894107736	1.733741022
RAP1B	0.89410587	0.672542958
LUC7L2	0.894077631	0.675633107
LRRC41	0.894075323	2.140142138
NHLRC2	0.894070655	1.124325903
SDF2L1	0.89403224	2.962732521
BCKDHB	0.893995501	0.951988339
ESYT2	0.893945554	0.948264751
TMEM217	0.893926707	1.131895727
OSM	0.893926416	2.775356548
KIF9	0.893903365	1.481732804
NME7	0.893827981	1.380856879
SNX10	0.893815935	2.07721875
CYTH2	0.893795114	1.780175169
C17orf100	0.893610671	2.841002498
FAHD1	0.893564831	1.231565768
EXOSC5	0.893539571	2.453901278
HARBI1	0.893538783	2.308202273
ZNF780A	0.893516267	1.618757955
CLCN2	0.893497712	1.336099591
NOD1	0.893471961	1.531401196
STT3A-AS1	0.893418138	2.752799928
HSPA13	0.893402205	0.745659704
AKR1B1	0.893380231	2.038489499
MEX3B	0.893356808	1.623499327
CDC20	0.893310404	2.894831467
HCFC1R1	0.893302642	1.345888719
ANKRD32	0.89328701	1.450565276
COPB1	0.893194528	0.820496497
RAD51	0.893143202	1.902164078
ADHFE1	0.893105999	2.061911819
ZFP14	0.893080466	1.570866615
FICD	0.893069685	1.401596486
LIG4	0.893059593	1.48628377
RBM26	0.892915879	2.937438848
MIR4515	0.89278504	1.212606534
RPRD1A	0.892726873	2.15012614
ADAM22	0.892718648	1.275160303
DLGAP1-AS1	0.892696526	0.753657745
LTV1	0.892670663	1.673845614
RPS6	0.892650387	1.543872422
MPZL3	0.892625615	1.0808579
REEP6	0.892604069	2.142285454
FZD1	0.892486815	1.348197597
MXD3	0.892484494	1.138350833
EIF5B	0.892408116	1.96093488
RPS27L	0.892390981	1.82142439
YY1	0.892364237	1.791756621
HIST1H2BI	0.892294667	1.276169428
BRD2	0.892289756	1.826226866
HECTD1	0.89228454	2.717515286
DIDO1	0.892134434	1.22404282
LRRC37A5P	0.892130979	1.160555241
EMC9	0.892111889	1.14884303
C11orf30	0.892048065	1.083494273
RAPGEF6	0.892044837	1.651870283
MAN2C1	0.892021786	2.322470371
NF1	0.891963862	1.097815167
KCNG3	0.891810968	1.212916657
PEX14	0.891770573	1.385046424
RNY3	0.891700491	1.321403116
TXN	0.89170016	1.7168725
MAN1A2	0.891694628	2.425427716
MAN2B1	0.891653082	2.045216688
IFT20	0.891599513	1.64287248
BCL2L12	0.891544378	1.67659568
RAD54L	0.891508575	0.922613848
NUP153	0.89148308	1.905286386
ST20-MTHFS	0.891415899	2.009672192
ST20	0.891415899	2.009672192
CAB39L	0.891388571	1.957831791
CCDC176	0.891379391	1.44841018
HELB	0.891374537	1.407599435
CTSC	0.891306386	1.235208874
CEP44	0.891255501	1.997990526
GFM2	0.89122767	1.568566604
ASNSD1	0.891226087	1.213634383
SOS2	0.891203234	1.369778749
STAT3	0.891178084	1.866195462
UTRN	0.89113501	1.007159058
SWT1	0.891060302	0.749202274
BCL9L	0.891023446	3.276950946
C1orf50	0.89101407	1.07798653
USP19	0.890998764	1.325314487
SKA2	0.890877608	1.351030947
PSMD13	0.890791377	0.979018517
KDM4D	0.890775838	1.129804815
IFT140	0.890725763	2.764228281
TBC1D10B	0.89047769	1.907290944
RNF170	0.890448452	0.920044789
EEF1DP3	0.890441221	1.92848135
SNX13	0.890411279	0.850926397
ZNF181	0.890402191	0.883512895
MRTO4	0.890323549	1.289286975
MSH2	0.89031904	1.078305629
CENPF	0.890292623	2.219249752
PPIH	0.890255111	0.947454042
CSPP1	0.890216055	1.177000168
CEP63	0.89016298	1.559409896
CLIC4	0.890143555	1.553191463
NAA20	0.890127361	1.967927403
EWSR1	0.890120713	2.619455206
DDX11-AS1	0.890085558	1.13911641
DDX11	0.890085558	1.13911641
MAP4K1	0.890071504	2.185685952
LRRC27	0.890010862	1.354227248
PUM1	0.889949599	1.048752095
NUDCD1	0.88994492	0.570226057
C6orf211	0.889925998	1.376320771
ENTPD3-AS1	0.889789491	1.34543666
ZBTB4	0.889778973	2.632791572
OXSM	0.889749889	0.79556236
MTFR2	0.889739296	1.354015932
GFOD2	0.889727403	1.730660425
CTDNEP1	0.88970629	1.700307163
C2orf81	0.889634904	2.2005214
UBR2	0.889563948	1.200929958
ZNF280D	0.889560043	1.400487297
MRPS30	0.889520773	0.604060628
SAP30L	0.889479957	1.770102289
ZC3H15	0.889428264	2.557782356
ZNF514	0.889424377	1.387536385
SCML4	0.889409455	0.591025078
TEX261	0.889358991	2.192262375
CDKN2AIPNL	0.889345732	0.882201869
BRD9	0.88933925	1.171684947
VRK3	0.889336994	1.323408537
5-Mar	0.889307219	2.218832255
IP6K1	0.889168106	2.866018034
TMEM194A	0.889146745	1.503167599
NAB2	0.889146745	1.503167599
CIDECP	0.889101912	2.072806672
FANCD2	0.889101912	2.072806672
CUL2	0.889044847	1.474220862
ZCCHC4	0.889043991	0.837245932
IPP	0.888963437	2.491264766
LYRM2	0.888942128	0.882093139
DEPDC4	0.888817612	1.026775033
BAG4	0.888785812	2.13332088
MIR3188	0.888735769	1.374578959
PPP1R12A	0.888735566	1.25197152
TSNAXIP1	0.88872355	1.645454081
KCTD21	0.888693538	2.418434799
ZMAT3	0.888611408	1.638637027
EGR1	0.888343218	1.399745577
VTI1A	0.888341682	1.077724158
PDCD4-AS1	0.888304054	0.925880547
FAM160A2	0.88827177	1.91803407
WDR5B	0.888260616	1.36140707
SEC24B-AS1	0.888249914	1.213330692
PNN	0.888248528	1.649563428
NDUFAF5	0.888234383	0.519375543
ACSL1	0.888210594	0.876284014
TRAF3IP2-AS1	0.888061417	1.983314802
MRPL2	0.888029085	0.947975664
KIAA0895	0.887926767	1.258157868
EFR3B	0.887875986	1.325375688
EFCAB6	0.887816154	1.417370479
CCDC3	0.887684613	1.545379325
GID8	0.887493779	1.743594185
EIF2B2	0.88740607	3.080351662
UCHL5	0.887322076	1.033984254
CKAP2L	0.88728556	1.656183087
LRIG2	0.887240113	1.390429005
RAB6A	0.887165304	2.251198087
EIF6	0.887131539	1.356629051
TMEM14B	0.887087332	2.461937216
SYCP2L	0.887087332	2.461937216
MARK1	0.887032991	1.631256749
SRP72	0.887012815	1.577143566
IQGAP2	0.886880419	1.599868545
C4orf21	0.88686333	0.772212917
NFE2L2	0.886842482	0.934708158
HDAC3	0.886826594	2.147800941
CALR	0.886799792	1.31286406
OTUD6B	0.886725631	1.15608626
MIR636	0.886722002	3.589118836
FAM210A	0.886618176	2.63346808
MAP1A	0.886611167	2.753372403
NRM	0.886566381	1.147866336
TRIM25	0.886565901	2.813366349
KHDRBS3	0.886558262	1.42609144
SELPLG	0.886546273	0.423142837
E4F1	0.886544586	2.431962176
GABPB1	0.886538404	2.181802592
CREM	0.886532742	0.980755668
JAG1	0.886493731	2.637789077
TUBA4B	0.88648795	2.250518899
ATXN7L3	0.886484183	1.214848009
MLEC	0.886473877	1.211366522
CASC10	0.886437395	1.822367139
MSANTD2	0.886416603	0.961128141
IPMK	0.886389331	1.738247173
CISD1	0.886389331	1.738247173
RWDD4	0.886354766	1.675030574
NF2	0.886306436	2.696162501
ABHD13	0.886199992	1.451571288
CXCR4	0.886136336	1.584646939
SLC20A1	0.886102204	1.137624351
CINP	0.886091662	2.328326243
HCFC2	0.886052926	1.559907112
EFCAB7	0.88599937	1.146650021
ATP6AP1L	0.885895773	1.374694238
EFCAB5	0.885823767	1.050692342
DDI2	0.885748506	0.801592955
NSUN2	0.885708344	1.178532028
CBY1	0.88566222	1.438490293
NUCB2	0.885657435	1.408849321
KLHL6	0.885604958	2.122866681
PIM1	0.885588744	1.610906927
HIST1H2AE	0.885487511	1.352213316
NEDD8	0.885471701	2.371805029
PXN-AS1	0.885455613	2.475614425
NDUFB2-AS1	0.885448678	1.348691587
HMG20B	0.885385295	2.672389935
EP400NL	0.885301369	1.625353576
TOP1	0.885261994	0.953495157
CAMK2D	0.885177461	1.196089708
RIOK1	0.885139243	1.598564728
RAD51-AS1	0.885131671	2.124866074
DDX55	0.885095258	2.025860781
MRPL43	0.88507045	0.720914667
CPSF3	0.884897835	2.505261434
EXD2	0.884881102	2.283088914
OSBPL11	0.884827794	1.856000215
DCAF11	0.884819576	1.796764772
UBE2S	0.884782191	2.799332162
PPP1R12B	0.884755123	0.983709146
TOB2	0.884696365	1.783327203
USP6NL	0.884649154	1.042318111
PAXBP1-AS1	0.884639589	1.401470426
SLC36A4	0.884630007	0.733950555
KLHL18	0.884545253	1.434113184
RNU4ATAC	0.884431287	0.83839651
QSER1	0.884389187	1.46101843
CASP8AP2	0.884385522	1.474795721
CCDC163P	0.884334136	0.881127768
CPEB2	0.884133612	1.771795323
ZNF786	0.884127047	2.362155684
RBBP5	0.884105641	0.715249828
PKIB	0.884102388	1.585828385
HRSP12	0.883992685	0.998330098
TMCO4	0.883904173	1.861325124
C17orf89	0.883867689	2.277734674
MND1	0.883861326	1.090633125
RIPK2	0.883664171	0.792282775
HMGN4	0.883650929	0.880091385
SCRN3	0.883527586	1.887011131
PAICS	0.883492237	1.848205724
CEP57	0.883471689	1.66132636
SLC4A1AP	0.88340984	2.009245423
STT3B	0.883352683	0.860887861
ODC1	0.883292532	2.523342297
PGBD4	0.883257966	1.43745902
NEDD8-MDP1	0.883209776	2.389823139
PPP1R13L	0.883168224	1.499455162
RAPH1	0.883137096	2.029824359
KLF10	0.88307837	1.598868313
ZFYVE16	0.883055646	1.264485393
TM7SF3	0.882997907	1.270932046
TAGLN2	0.882986789	1.973755311
TADA2A	0.882986045	2.808258044
SIRT3	0.882977665	1.362347315
PPP5D1	0.88296604	2.603747734
GTF3C2	0.882934114	1.111185193
PTK2B	0.882877848	3.242898233
MTRF1L	0.882762027	1.375188358
SPCS3	0.882752836	1.280357619
LGALS8-AS1	0.882728392	0.696800863
ARSK	0.882722024	1.291724795
PRDM10	0.882716152	1.695089725
GGNBP2	0.882702582	1.353724948
TACC3	0.882651622	1.966395225
THAP4	0.882613285	0.795015177
MZT1	0.882506969	2.061057566
CNOT8	0.882504712	1.632897268
RNF149	0.882459268	1.967791927
MIR5696	0.882459268	1.967791927
DHX30	0.882445039	1.621193928
LNX2	0.882403882	1.361627164
RPPH1	0.882394604	1.008000378
EIF3D	0.882387776	2.305183345
PIK3C2A	0.882385903	1.500921092
CWC15	0.882241082	1.471497419
NIT1	0.882209101	1.786122088
LRWD1	0.882189145	0.803841544
RPL27	0.88210066	2.874553164
MOCS3	0.881939912	1.703753523
UBE2G2	0.881922408	2.053088123
C12orf5	0.881895154	1.959036263
FOSL2	0.881834087	0.786103542
CALCB	0.881792367	0.952195088
BRMS1L	0.881751374	0.932457575
MIR4727	0.881658411	1.169046958
ZBTB7B	0.881656874	1.030452019
BMPR2	0.881610648	0.92851121
ALG8	0.88159116	2.130115836
KCTD21-AS1	0.88159116	2.130115836
B2M	0.881569757	1.230000272
SLC22A4	0.881559623	0.955826128
ZMPSTE24	0.881549445	1.319506412
SETDB2	0.881513213	2.084036772
SEPW1	0.881462128	1.541555268
SLC25A24	0.881436485	0.895737909
PAPD7	0.881412829	1.525877814
CSE1L	0.881406904	1.128534385
CCDC15	0.881402346	1.668571342
MED8	0.881331988	1.689192453
MITD1	0.881280432	1.139329841
ZDHHC6	0.88120759	1.21186536
KLHDC9	0.881166516	0.650267999
FASN	0.881140834	2.062040717
RAB40C	0.881116323	0.72595947
TMED2	0.881108284	2.664238493
MON1B	0.881095229	1.161965514
NAA40	0.881052094	1.797989754
FBXO31	0.8810164	2.158539745
TOMM40	0.881002685	1.624825972
USE1	0.880930403	0.960629773
CWC25	0.880893928	1.274971291
ARMC9	0.880690962	1.308530618
KIF9-AS1	0.880683085	2.052514831
KCMF1	0.88067551	2.021014898
LRRC20	0.880642917	1.980498274
LINC00883	0.880630823	0.786429646
MIR4687	0.880582113	2.500046981
ACTR3	0.880575301	0.568901812
TUSC2	0.880537686	0.619788132
PIGV	0.88052188	1.262485761
SRRM2-AS1	0.880456669	1.653441497
MCM8	0.880451472	1.340597769
PHPT1	0.880441971	1.54070991
MIR4523	0.880414495	1.957731248
HIST1H1C	0.880403321	1.495693279
PCID2	0.880357194	2.24558251
WDR4	0.880347704	2.015140364
MICU1	0.880335904	1.433205704
ABHD12	0.88032097	2.060149138
SLIRP	0.880224709	1.124668482
ATR	0.880111113	1.937927154
OIP5	0.880105915	1.772858591
NAT10	0.880001142	2.24898303
LIPT2	0.879972788	1.183224304
USP37	0.879851011	2.358998704
MDH1B	0.879846412	1.148753527
MIR3665	0.879831852	0.998531377
NR4A3	0.879813699	0.715872783
N4BP2L1	0.879809946	0.550051657
RICTOR	0.879765334	1.753044139
TRIM35	0.87975752	3.113198872
AGPAT9	0.879756819	1.152112612
MIR760	0.879726112	2.305290737
SNORD101	0.879686914	1.864697645
RNF40	0.879674863	2.14507927
TMEM57	0.879656269	1.761453523
DHX57	0.87941258	1.669542753
LYSMD3	0.879375931	1.030957604
BCAS2	0.879345513	0.774505192
KIF14	0.879290546	1.210927204
MUT	0.879235519	1.556871941
KIAA1143	0.879211008	1.774479756
ZNF367	0.879168942	1.513533324
CCDC88A	0.879162076	1.163830536
NOG	0.879129082	1.645073735
ALCAM	0.879081832	1.441058783
DLX2	0.878988953	1.169518468
PAPD4	0.878960506	1.928023576
C2	0.878949193	0.500796834
C4orf48	0.878924139	1.641447028
CCDC7	0.878904464	1.031698131
CYP4V2	0.878887882	1.681712063
VPS9D1	0.878878	1.5170577
BTG1	0.878853156	1.202918083
UGGT1	0.878822965	1.593242087
MORN5	0.878794125	1.217953938
RMI1	0.878740287	0.724497741
TBL3	0.87863788	1.861118214
ZNF592	0.878606865	0.997676022
HMGCR	0.878584731	1.365038925
KCTD10	0.878570549	2.020763033
STK4-AS1	0.878545387	0.977945035
STK4	0.878545387	0.977945035
CNGA4	0.878462756	1.560611536
PRRC2A	0.878431358	1.407712738
CASP9	0.878410115	1.775788374
XKR6	0.878375817	1.750995582
GCLM	0.878340641	1.289274397
ZFHX2	0.878314602	1.634399007
RBM38	0.878228957	1.454051339
PINLYP	0.878189433	1.913292589
DENR	0.878164225	2.516207487
TBC1D22A	0.878075317	1.555942971
SLC30A4	0.878064565	2.007910271
CBX3P2	0.878009984	1.889745185
SLC25A30-AS1	0.877986713	1.906017573
ALG3	0.877970824	1.714271849
ST5	0.877931031	0.737734474
WDR7	0.877903457	1.573345746
CHD8	0.877895759	1.462900264
ACBD3	0.877781605	0.932110316
BIRC6	0.877769146	0.647056264
RIPK4	0.877748746	2.141726737
USP5	0.877733035	1.26578388
HSD17B11	0.877624723	1.742140799
COQ5	0.877493718	2.340614028
HDGF	0.877401289	1.264932921
11-Sep	0.877395303	1.637146263
CENPE	0.877354344	1.60804607
RPN1	0.877306576	2.166339353
SRP14	0.877216263	1.588024993
FAM222B	0.877205846	2.166117136
MAP4K5	0.877125697	1.386948771
DNAJC25	0.87705656	1.073945087
DNAJC25-GNG10	0.87705656	1.073945087
PRPF38A	0.877037163	1.977097891
SEC11C	0.87702378	0.802289075
TRPT1	0.877000436	2.77815467
RAD51AP1	0.876983931	0.707160332
ACAD8	0.876921852	1.304525839
C2orf49	0.876883506	2.023961328
DEDD	0.876862798	0.754944968
PRPF40A	0.876860304	1.465066162
UBR4	0.876833883	1.660766428
ZNF106	0.876819632	1.82800028
PPP1R21	0.876778553	1.705691622
C14orf37	0.876761375	0.559812071
C19orf25	0.876757366	1.314162772
AMD1	0.87662772	0.589359599
CRLS1	0.876611582	2.064594423
MIR1181	0.876605956	1.952182947
HIST1H3G	0.876489253	1.63116446
THAP9-AS1	0.876472737	1.792026153
FBXW7	0.876359539	1.568885908
HIST1H3H	0.876356498	1.473464073
EEA1	0.876336578	1.802929205
ARF6	0.87630509	1.338465144
PCBP2	0.876299673	1.569459752
ATP6V0E1	0.876140421	0.618653336
STX18	0.876062856	1.156999139
SRSF2	0.87603544	4.367068196
USO1	0.876021551	1.36940461
SYDE2	0.875988437	2.183908211
ABCD3	0.875942738	1.094611753
ASUN	0.875932575	1.120847618
REPS1	0.875919792	1.238512881
ETFB	0.875903417	2.701855201
SPAST	0.875895547	2.340388061
ZNF33B	0.875887807	2.134303101
KCTD7	0.875869804	1.649531596
GGCX	0.875847782	1.531392149
VAMP8	0.875847782	1.531392149
MIR933	0.875769569	1.817002883
WDR3	0.875692395	1.055540204
EAF1	0.875663789	1.407215045
PRKCE	0.875660372	0.806594656
FST	0.875636092	1.38036354
CCDC142	0.875588218	0.755007451
AACS	0.875530503	0.914702515
PSMB10	0.875465113	2.420965717
ACP2	0.875447725	0.665577014
CNPPD1	0.875375139	1.202858915
NDE1	0.875343627	1.224013989
MIR484	0.875343627	1.224013989
WDR20	0.875337434	0.9233007
DYRK1A	0.875307502	1.123536319
CCPG1	0.875295491	1.109602601
ARMC10	0.875290498	1.202864046
ABHD15	0.875207903	1.435803869
CHD7	0.875206764	0.639416496
ATP5I	0.875200609	1.224478619
VAMP4	0.875197129	1.732695159
SEPSECS	0.875138932	1.725377672
CDKN2D	0.875118815	2.751398604
TAOK3	0.875013541	0.834786126
NMNAT1	0.87500894	2.259528462
STAG3L4	0.874965054	1.28850138
UHRF2	0.874912396	1.553197706
SETD2	0.874837269	1.750873662
MAEA	0.874812335	1.910447888
RFX8	0.874742799	1.321727382
PEX13	0.874625388	0.958976853
IGHMBP2	0.874609692	2.420239957
CHIC2	0.87454551	1.539149772
CREB1	0.874540628	1.428221365
ATP5B	0.874420593	1.95119159
ENTHD2	0.874217939	2.259963996
PDZD7	0.874217795	2.614187338
TMA16	0.874217335	0.745709629
SLK	0.874145466	2.203705761
PTCD2	0.874050497	1.410484686
C19orf57	0.873827663	1.59769666
POLR2A	0.873789592	2.140205112
FNIP1	0.873737961	0.670068505
KIF26B	0.873682164	1.708474627
SOX7	0.873596473	1.035226542
PINX1	0.873596473	1.035226542
HAUS2	0.873541406	1.393038154
CH25H	0.873511603	3.176492688
RPS21	0.873402988	3.453769288
SP140L	0.873364999	0.991692419
PROSC	0.873342517	1.052654391
MEA1	0.873338304	1.225414198
HIST1H1E	0.873311494	0.931257114
UHRF1BP1	0.873232106	0.824574671
ARL15	0.873231651	0.687536249
RHOG	0.873197195	1.605870315
MRPL44	0.873012016	1.153014498
NDUFA6-AS1	0.872995167	1.374292565
TTC16	0.872945218	1.773742105
OXNAD1	0.87290685	1.714115851
C1orf220	0.872891991	1.381068068
OTUD7A	0.872857259	1.368377472
DACT3	0.872835704	1.184640624
MAP2K6	0.87277157	0.939986329
LINC00533	0.872763536	1.55861743
MTFR1	0.872762032	0.965666466
MYLPF	0.872701339	2.612157596
GNB2	0.872645764	1.272872437
CTNNBIP1	0.872579178	0.947199749
ATOX1	0.872577494	2.182090345
SETD3	0.872563863	2.0825603
LEO1	0.872550378	0.616219914
TYW3	0.872545379	1.922633085
MAGI1	0.872520064	1.218145353
SMCR8	0.872504276	1.459603229
FMNL2	0.8724453	0.760655719
RASSF4	0.872411881	2.185023318
LRPPRC	0.872362938	1.323805604
MKKS	0.872347314	0.578067211
SCYL3	0.872297817	0.532366727
SLX4IP	0.872240008	0.513361857
FAM111A	0.872197081	1.614064722
DICER1-AS1	0.872128588	1.50489486
SS18	0.87207804	1.580764971
MED29	0.872064874	2.440386803
SMAGP	0.871956016	1.418253122
DMXL2	0.871942709	3.678237749
POLR2E	0.871915326	2.131208615
WDR61	0.871831682	1.327530544
ERLEC1	0.871810085	2.24834112
GMIP	0.871794149	0.806639579
CNOT6L	0.87177162	1.369248923
TP53TG1	0.871619725	1.233827621
KIF20A	0.871575905	1.118968072
RPL18A	0.871547984	1.691395951
CAMK2G	0.8714066	0.531886134
NCOA3	0.871394071	1.789799962
TDRD3	0.871338937	1.445197742
DCLRE1C	0.871209347	1.62404707
MED13	0.871173889	1.088309043
OSER1	0.87108541	2.063061146
DNAAF3	0.871055119	2.238626519
STAM2	0.870997778	1.170925756
ANKMY2	0.870840675	1.565920586
1-Sep	0.870818798	3.081122876
SERP1	0.87074742	1.662378887
DDX12P	0.870696169	1.523357354
COQ10B	0.870547097	1.787945319
MEMO1P1	0.870528385	1.358722879
HSPA1A	0.870382891	0.956264988
CAPRIN2	0.870356102	1.668788705
MAPKAPK5	0.870315181	1.58497838
RRAGC	0.87026376	1.275956641
RPS12	0.870258003	2.001130875
PRPF4	0.8701735	1.677809516
CNBP	0.870162479	2.137331222
PARP14	0.870129973	1.157536326
ZSCAN2	0.870127082	0.764309194
PWP2	0.87007242	1.055367774
ENSA	0.870059269	1.255072562
TYSND1	0.870038491	0.778600848
RNU6-7	0.870034787	1.726872205
ORC1	0.869988516	1.90987614
SNORD3B-2	0.869945387	1.411415566
NFYA	0.869739281	1.25376823
CCRN4L	0.869651915	1.05896092
POLB	0.869624425	1.045561174
KDM5A	0.869472345	1.203887417
PCNA	0.869337295	1.277138922
STOX1	0.869297838	1.077434661
PEX7	0.86925486	0.815828686
TRNP1	0.869250093	1.316658619
RPIA	0.869203543	1.82910328
CCDC77	0.869168161	1.348629514
POU2F1	0.869164474	2.292593263
EPS8	0.869141132	1.688961515
NCLN	0.86913279	1.195453479
DST	0.869119468	1.468736568
NDUFS7	0.869115073	3.218135996
INO80D	0.869093127	1.788754231
NDUFA9	0.869084901	1.353255317
ZNF699	0.869057516	1.568454176
SLC16A13	0.869048306	1.165807855
CASC2	0.869046312	1.865480919
C14orf119	0.869032275	2.105701827
RABL3	0.868995766	0.971534499
RSPH4A	0.868974857	1.427922397
MIR4519	0.86897247	2.067105535
CDC73	0.868904605	1.408681567
ZDHHC5	0.868826801	1.602898723
LMBRD2	0.868791217	1.669638313
VAT1L	0.868789443	2.467519563
RSL24D1	0.868748265	1.063974337
GFER	0.868733201	0.969391163
DIAPH3	0.868702977	1.50132552
TROAP	0.868603951	1.020971058
PHTF2	0.868489843	0.920719574
ZKSCAN8	0.868388778	1.314194836
FOXP2	0.868358584	2.678213775
SNORD60	0.868194289	2.505990302
GALNT11	0.868182254	0.742886545
ARG2	0.868023789	0.86060198
CCDC18	0.867986875	1.834847493
NOL7	0.867945374	1.920989456
PRR13	0.86791793	1.454618737
SNORA76	0.867874839	1.365583678
SNORD104	0.867874839	1.365583678
WRNIP1	0.867820617	1.348005409
PIGK	0.867677087	1.196747118
HERPUD1	0.867616533	1.455756388
UPK2	0.867537808	2.538733209
CPSF2	0.867523589	0.53410836
POLL	0.867496023	1.61188245
EPB41L4A	0.867479828	1.064352902
AMPD3	0.867444464	0.597915616
DCTN3	0.867374527	1.208803986
ZFYVE21	0.86736796	1.409442542
MGAT4A	0.867195315	0.463755165
WDR83	0.867176247	2.120732011
GADD45B	0.86714296	1.408314876
POP1	0.867135973	1.228286647
SCLT1	0.867091037	1.283265249
DBI	0.867087864	0.781401033
KPNA3	0.866978086	1.562768865
SUCLG1	0.86690824	0.685431838
LINC00909	0.866883305	1.408551165
RHOT1	0.866827252	1.835361959
PTGER4	0.866803981	2.750545117
RRP8	0.866792777	2.006394098
ILK	0.866792777	2.006394098
ZCCHC2	0.866786526	2.120778134
NFKBIB	0.866737596	1.666301183
ZNF821	0.866730574	2.446034333
RRAGD	0.86671402	1.605421358
MEF2BNB-MEF2B	0.86661004	1.055943593
ZNF383	0.866584611	3.077422207
TTC1	0.866570427	0.761041046
KIAA0753	0.866343834	1.087086895
C12orf44	0.866229827	0.836783213
RBM15	0.866215811	1.027212729
NARFL	0.866206229	1.396358697
SLC30A6	0.866176852	1.706004221
SNAP29	0.866098214	2.327540377
C11orf1	0.865970379	1.905487465
DOCK7	0.865865447	0.665183937
EIF4ENIF1	0.865854733	1.650762167
KBTBD4	0.865853313	0.816884385
PAAF1	0.865842457	1.2942213
RPS23	0.865804775	1.410292429
FLAD1	0.865802048	0.677162042
FAM76B	0.865798134	2.146227548
FOXM1	0.86576116	0.747466043
COA6	0.865697958	1.969223236
ACE	0.865639138	1.770799662
TRAFD1	0.86560311	2.591036009
PATZ1	0.865569824	2.444944708
CNOT3	0.865561787	2.354875688
SLC26A2	0.865527902	1.55267762
HIST1H2APS4	0.865477921	1.239939651
YBX3	0.86536531	1.782885953
KMT2D	0.865339035	1.567803643
HEMK1	0.865290174	1.089402599
C3orf80	0.865251534	1.734542376
RPL23AP7	0.865217703	2.380348996
MAML3	0.865172077	1.744590481
SNX8	0.865171885	0.944662588
STAG1	0.865147425	2.39724491
FRY	0.865100199	1.780780345
SAMM50	0.865081682	1.65761218
SLC35G1	0.865024532	1.599477279
DDX6	0.865011738	1.139212343
NDUFB7	0.865003005	0.927797442
SBDS	0.864992475	0.885357522
KLF6	0.864913854	1.491134688
TTC29	0.864888635	1.154255557
TMEM165	0.864868043	0.714073226
CHD9	0.864849639	1.468596678
ARID4A	0.864811655	0.405738002
PTRH2	0.864788927	1.129562552
FYTTD1	0.864767098	0.958443063
SNAI3-AS1	0.864729881	1.709989471
CHCHD1	0.864667938	0.666827355
SLC22A15	0.864649885	1.855019093
NEK4	0.864614393	1.036614148
WBP11	0.864520803	1.171860622
GNL2	0.864488263	1.938084111
ZFYVE20	0.864456621	2.332509721
NOTCH1	0.864430347	1.136945141
RQCD1	0.864415278	2.388619581
HSPA14	0.864406782	2.748887458
TXNDC16	0.864398827	2.112466503
GPR137C	0.864398827	2.112466503
BAG5	0.864369655	1.326699497
ITK	0.864316249	1.285245042
ARFGEF2	0.864240588	1.231876733
PDK2	0.864200073	1.034929451
TMEM63A	0.864190695	2.03514377
MIA3	0.864130686	0.731063942
SMKR1	0.864130631	1.516489448
KIAA1377	0.864116064	1.44033393
HIPK2	0.864075806	0.546633758
RAB28	0.86399135	2.112548488
CNNM3	0.863940069	2.685173923
LRRC57	0.863867425	2.034187217
ESCO1	0.863851537	0.938202878
XXYLT1	0.863838669	1.90542533
MIR4784	0.863797274	1.604740397
TMPO	0.863793922	2.46589585
H2AFZ	0.863734011	0.779772416
FASTKD2	0.863728606	1.040603888
ZSWIM6	0.863716746	1.045110233
OSER1-AS1	0.863696464	1.986404573
LIMS1	0.863641725	1.909546503
RRAS	0.863600977	1.566379622
NVL	0.863466488	1.308152439
CCNE2	0.863451471	2.179466453
JARID2	0.863421895	1.414861775
RBM14	0.86340155	1.918322395
RBM14-RBM4	0.86340155	1.918322395
RBM4	0.86340155	1.918322395
PLCXD2	0.863391736	0.758223223
CIC	0.863355931	1.645576425
CCDC114	0.86335341	2.204258621
ANG	0.863249405	2.139627051
HIST1H2AI	0.863232045	1.588717634
RFWD3	0.863215026	0.576547492
WNK1	0.863202861	1.371216967
PTPN12	0.863189896	0.787814047
ZNF585A	0.863110384	0.845609674
CPB2-AS1	0.863020018	0.892624884
TMED8	0.862990597	1.560783469
HSPA1L	0.862967028	2.451704007
RNU4-39P	0.862961896	1.766413699
WDR37	0.862960134	2.395190094
LCMT1	0.862787399	1.076445399
ANKRD37	0.862758113	1.949526257
IL1RAP	0.862705328	0.745198428
RAB10	0.862612967	2.656277529
C22orf29	0.862596529	3.578526294
KTN1-AS1	0.862589084	0.68796248
MAVS	0.862544005	1.699582548
NSMAF	0.862519998	1.473931808
SC5D	0.862499179	1.072306161
AAGAB	0.862423977	1.683744693
TMPPE	0.862379874	1.866816668
C19orf48	0.862351403	1.084681322
ZNF764	0.862324695	1.365854553
CDC27	0.862301741	0.963511838
ANKIB1	0.862207033	1.647482923
AMZ2	0.862156678	1.021199637
PSMB8	0.862051429	1.787022858
GLUD1P3	0.86203996	0.903374346
KIAA1524	0.861991182	1.047429078
KIAA0430	0.861868134	1.438225077
TPRN	0.861794581	2.662001603
GNRHR2	0.86178255	0.92825294
PEX11B	0.86178255	0.92825294
CDC123	0.861761067	1.53991957
ABCB10	0.861696525	0.71672258
SEC61B	0.861687433	2.06350271
HIPK1	0.861675308	1.645390617
C14orf142	0.861622195	1.17589054
CETN3	0.861604867	0.933722312
CEP85	0.861571708	1.528912787
PGD	0.861349418	3.121494057
PHB	0.861319516	1.816354289
GALK2	0.861268432	0.505124693
BUB1B	0.861162419	0.780347647
PSMC3IP	0.861096253	2.605996906
MDM2	0.861047352	1.256744029
FOXO3	0.861043528	1.374842755
OLFML2B	0.861032204	1.206329895
HDAC5	0.861014757	1.002734762
DNASE1	0.86092568	2.296246438
TMBIM6	0.86087933	1.409469757
FAM63B	0.860646459	1.354393525
ANP32A	0.860630355	1.522313057
BORA	0.860576379	1.81487493
ALOXE3	0.860545995	0.574284664
CLDN23	0.860545393	2.11078224
LINC00493	0.860499806	1.032061422
GOLGB1	0.860495409	1.423858574
SIPA1L3	0.860482525	1.885385087
PNKP	0.860446026	2.088033282
RBBP4	0.860439831	0.878292733
PDAP1	0.860398547	0.419756088
SDAD1P1	0.860395508	1.608012979
E2F2	0.860371968	0.972148867
PRELID1	0.860356124	0.374763755
FZD2	0.860316604	1.825019509
SESN1	0.86022077	0.480770356
FAM120B	0.860193698	1.799068438
CCNB2	0.860142476	0.855096514
UBA6	0.860100746	1.022382346
NOSIP	0.860086154	1.454061367
PRR12	0.860086154	1.454061367
LGI3	0.860074524	1.289452274
ZNF503	0.860071275	0.5612592
MARK3	0.859583681	2.475434447
ZNF175	0.859531055	1.252447528
INTS4	0.859470444	1.843783307
ALDH18A1	0.859391771	1.241157164
HIBCH	0.859366109	0.535349751
GNG5	0.859357365	1.546734462
CEP120	0.859356832	0.653219361
SOBP	0.859351856	0.963629109
RHOQP1	0.859342015	0.51664973
CROT	0.859063678	1.491736424
VASP	0.859054349	1.100827366
ZRANB2-AS2	0.859038685	0.767387776
NUMA1	0.859001503	1.006093806
WDR75	0.858933108	0.977607104
FZD4	0.858919784	2.500607647
PKNOX1	0.858914045	0.483063672
GATM	0.858893515	0.787971799
USP4	0.858865761	1.721013421
EXOSC1	0.858773212	1.287494089
ERBB2IP	0.858733798	0.724651079
IDH3B	0.858705219	2.635848496
RBM6	0.858614932	1.241734725
LPHN1	0.858577194	1.221229508
ALKBH2	0.858483161	1.339205718
KIF20B	0.858456152	0.976166262
ALDH6A1	0.858417574	1.227806899
TMEM18	0.858363271	1.494040437
ARHGAP26	0.858318183	1.149471997
STARD4-AS1	0.85828769	1.395726634
KIAA2018	0.858266038	1.392760098
PPP6R1	0.858242405	2.503979313
SH3GLB1	0.858210986	1.396668899
ELF1	0.858210424	1.79586181
MAST4-AS1	0.858197502	0.85284974
REPIN1	0.858163245	1.436579148
ZNF165	0.857995402	1.573493421
NRD1	0.857971426	1.123647079
TSSC4	0.857874099	2.253229401
PLEKHM1	0.857869472	2.639905982
FBXO46	0.857750693	0.904601889
SLC16A10	0.857631791	1.712315343
ANKRD13D	0.857625256	1.835432865
RMND5B	0.857603572	2.43694726
FRAT2	0.857553129	1.587956246
IGF2BP3	0.857483564	0.627082161
TNFRSF10B	0.857474608	0.810191782
DDX25	0.85728927	1.32505267
GAPVD1	0.857270833	2.447478773
EMC2	0.857202631	0.994527435
ARHGEF26	0.857071903	0.801855428
LYSMD2	0.856978042	0.976852964
FAM213B	0.85683574	0.435160895
TXNDC17	0.8568178	0.822569532
RBM42	0.856812594	1.531273765
SIAH2	0.856706952	1.432316521
NUTF2	0.856677742	3.240915292
SLC33A1	0.856666187	1.421488386
TTC19	0.856662178	1.187321511
PDXDC1	0.856640589	1.951405607
ATP6V1E1	0.856614196	1.970569474
ZNF785	0.856582697	1.077625689
FBXW11	0.856561865	0.672367399
DENND2C	0.85655775	0.801845486
CIR1	0.85652039	1.375310654
BOD1L1	0.856494282	1.046662627
MIR5091	0.856494282	1.046662627
RASSF5	0.85645143	0.727045816
GADD45G	0.856413562	2.121127307
PARN	0.856397231	1.384291292
PCM1	0.856385147	2.436433365
MAX	0.85637887	1.888610753
ATXN7L3B	0.856290268	1.414057094
POP7	0.856217443	0.728052769
GAR1	0.856208643	0.651064478
BICD2	0.856114582	2.679454076
SFT2D1	0.85610906	1.825619754
SYNRG	0.856091616	0.595241137
LINC00662	0.855982737	0.96078444
PTPN1	0.85598028	2.570250882
EDEM3	0.855957448	0.606493152
ACVR2B-AS1	0.855926233	1.513437545
ZNF335	0.855860543	1.799338634
TBC1D17	0.855857503	1.237655377
SLC35F5	0.85567884	1.115706183
APPBP2	0.855663893	1.314471402
PDIA4	0.855638995	1.20023348
C1orf43	0.855589868	1.062008252
RPSA	0.855512206	0.926818397
NLRC3	0.855443504	1.139654281
PBRM1	0.855412693	0.953332795
ARF1	0.855382926	2.603373212
DICER1	0.855283795	1.005135554
MIR3175	0.855265659	1.324972863
JHDM1D	0.85511689	1.89101372
REV1	0.855113255	1.225117816
CEP192	0.855031411	2.365452279
RNU5E-6P	0.854958024	1.927784428
ERCC6	0.854944533	2.576748633
ERCC6-PGBD3	0.854944533	2.576748633
THAP7	0.854896833	2.859253774
EHMT2	0.854859048	0.798096705
NUP98	0.854776484	1.934465665
CYB561D2	0.854713163	0.341096063
EMC7	0.854690867	0.573321176
EIF4A2	0.854614647	1.019565731
SNAI2	0.854524012	0.412136196
NTN1	0.854440704	2.624089635
FHOD1	0.854388654	0.803418793
SPTSSA	0.854377814	2.30026924
MIR4707	0.854375582	0.975786275
TMEM55B	0.854375356	2.422585982
ASF1B	0.854308173	1.175515138
PNPLA8	0.854211952	1.302753649
BAZ2A	0.853982852	0.803175085
ACOT13	0.853977348	1.254415008
IGF2BP1	0.853949804	1.336183542
RAD9B	0.853893373	1.689829527
EXOC5	0.853853404	1.078598006
ZNF407	0.85383736	0.408819234
LINC00568	0.853814517	0.60770848
PITPNA-AS1	0.853768343	4.021605941
STK39	0.853763116	1.952185482
PMPCA	0.853749368	2.266615725
RNASE4	0.853744894	2.070884526
ACVR1C	0.85366964	2.014032198
FAM86EP	0.853639708	1.474911684
C1orf138	0.853579976	3.163361633
CDK5	0.853526854	1.668853874
SNRPD3	0.853482503	0.96008591
SRF	0.853396975	2.284006573
TRIM56	0.853393295	0.8690958
DLL1	0.853116671	1.752292009
HMBOX1	0.853084379	0.693882182
METTL4	0.853034445	0.848486856
ADK	0.853023444	1.417718819
SMG7	0.85297381	2.999682959
[truncated: 4,360 more rows]
