# Supplementary material for: WGCNA-Based DNA Methylation Profiling Analysis on Allopurinol-Induced Severe Cutaneous Adverse Reactions: A DNA Methylation Signature for Predisposing Drug Hypersensitivity
Source: J Pers Med. 2022 Mar 24;12(4):525. doi: 10.3390/jpm12040525 (PMC9027774; doi:10.3390/jpm12040525)
Supplement: Supplementary file 1 [file jpm-12-00525-s001.zip › Table S3 yellow_MMGSmat.csv]

	MM	GS
MIR412	0.985507178	1.397951279
MIR369	0.984438386	1.244716127
MIR409	0.984232951	1.451757712
MIR410	0.979136655	1.174726225
MIR656	0.977300418	1.344125303
TP53AIP1	0.976546493	1.557952986
MEG8	0.974644229	1.797247335
GPR37L1	0.969836701	1.864949545
FAM107B	0.968925502	1.310375707
MYH7	0.966470655	1.429756524
PGLYRP3	0.966211027	0.949924509
HRH1	0.963538684	1.682544578
MIR154	0.961789229	1.023360188
FRMD1	0.96167356	1.187655608
MIR377	0.960308817	1.021468675
PPY2	0.959510799	1.684340605
MIR617	0.959414038	0.949177625
MIR382	0.958103126	2.016680302
MIR485	0.958103126	2.016680302
MIR329-1	0.956131979	1.401068381
LARP1	0.955637392	1.869739173
MIR3065	0.955291005	2.261865704
OR10V1	0.954295126	1.066737603
MOGAT2	0.953960571	1.346013694
MAS1L	0.953881415	1.156740421
BPIFB3	0.953659481	0.841207277
MIR323B	0.953244256	1.772621444
GOT1L1	0.952426414	1.018704614
MIR496	0.951538226	1.29630974
MIR493	0.951318701	1.088318469
SNORD113-6	0.950266727	0.936957253
SLC5A9	0.949911973	1.371388366
TRPM5	0.949565458	1.362789782
MIR1250	0.949307663	1.277045491
SPATA3	0.948440775	0.845946562
APOC4	0.948393799	0.574894069
APOC4-APOC2	0.948393799	0.574894069
MIR657	0.948298713	2.185573156
UBD	0.9480158	1.791632676
GJB5	0.947817342	1.881582448
KRTAP6-2	0.94746477	1.459475542
PKP3	0.946940333	1.729607464
FAM180A	0.94682569	0.958146817
SERPINB5	0.946615897	1.000616025
SRGAP3-AS2	0.94515169	1.49762592
IGSF10	0.94486497	1.242912436
MIR208B	0.944548926	1.302070712
VHLL	0.9437904	1.492859807
MIR323A	0.943723868	1.328525907
MIR329-2	0.943600377	1.05619387
AGER	0.942776506	1.405139408
MIR1197	0.94163689	1.590951544
GK2	0.941212821	1.488088682
CASQ1	0.940721382	0.86618874
GJA8	0.940406003	1.808237627
NAALADL1	0.940294772	1.627857846
BANF2	0.940202129	1.061802791
SNORD114-13	0.939950369	1.611210486
SLC4A5	0.939731942	1.502293125
MYOZ3	0.939663228	1.477616522
TMEM174	0.939587628	1.423163791
HSD17B13	0.939365342	1.423478845
CCL13	0.939354774	2.062902403
FAM183B	0.939243589	0.728168201
KRT24	0.938636257	1.223748036
PADI1	0.938630777	0.738745293
SNORD37	0.93810971	1.348809302
NPC1L1	0.938077716	1.526567919
PLEKHS1	0.937828914	0.9044249
FOXS1	0.937671276	1.376906374
LINC00636	0.937610586	1.171195018
SPDYE4	0.937579227	1.248807969
GPR142	0.937414963	1.266429182
TMEM105	0.937056399	1.266983191
C20orf202	0.936602064	1.148141409
MIR380	0.936513083	1.356148689
NAA11	0.935915897	0.978743991
FCN3	0.935455955	1.609638241
TBX10	0.93543725	1.48070674
KRT37	0.934344168	0.94665198
RNA5SP206	0.93419858	2.189167217
MIR200B	0.933778833	1.198621403
GIF	0.933663597	0.842301444
APOA4	0.93354948	1.113003103
PDE6C	0.933099957	1.061790672
LRRC18	0.932634756	1.190392222
UOX	0.932480203	1.300952765
CALML3	0.932352082	1.354769615
OR6Y1	0.932039765	1.06163097
CALML5	0.931866883	1.94264544
LRRC31	0.93176871	1.4836407
MIR433	0.931530507	1.33257642
TEX35	0.931366974	1.330844804
SPRR3	0.931077477	1.610577891
MIR495	0.931058634	1.104253331
AHSG	0.930879891	1.498072192
MIR190A	0.930725537	0.867317782
MIR4297	0.93072282	1.713520915
C1orf146	0.930537554	1.62356168
C17orf47	0.930355566	0.777815646
INS-IGF2	0.930165723	0.835900917
INS	0.930165723	0.835900917
MIR96	0.929842535	2.113142073
SLC25A47	0.929775327	0.924088552
OR7C1	0.929710889	0.745834867
MIR1185-2	0.929568841	1.977651895
C2orf66	0.92956711	1.641395085
MIR26A1	0.929565834	1.244836225
C17orf50	0.929255461	0.439851817
FXYD4	0.928780882	0.901674195
TMPRSS4	0.928612907	1.518338725
NCAM1-AS1	0.928312377	0.817762768
TRIM55	0.928212755	1.305015712
LINC00305	0.928003305	1.060401198
MIR655	0.927999772	0.569498047
GSTM2P1	0.927827642	1.946907496
TULP1	0.927769415	0.945903106
AADACL4	0.927596585	1.104355746
IGSF11	0.927561036	1.915803103
C3orf30	0.927561036	1.915803103
ADAM18	0.927403532	0.978847128
TNP1	0.927296814	1.046489117
TAS2R38	0.927154276	0.955377929
GPHA2	0.926808858	1.195059361
DCST1	0.926599267	1.959952312
KRT79	0.926320159	1.1834441
DNASE2B	0.925354406	1.169220078
TXNDC2	0.925109816	1.120328644
ANKRD65	0.924802461	0.851573097
GKN1	0.924709681	0.544583184
MYOC	0.924698442	1.287153601
WFDC9	0.924587573	0.872946822
SNORD114-25	0.924248918	0.633987266
PDZK1IP1	0.924223384	1.211167721
KRT34	0.923619302	0.699143352
XIRP1	0.923557405	1.005484851
EIF5AL1	0.923371153	2.023441668
CLRN2	0.923055448	1.719479359
C7orf34	0.923033386	0.614768618
CYP3A43	0.922743348	1.209134602
KRTAP13-3	0.922642971	1.08218019
KISS1	0.922588022	1.336312805
MIR431	0.922541535	1.682807084
SPINT4	0.922353101	0.913600793
PDZK1	0.921761276	0.476690276
TANC2	0.921531382	1.195937809
PRPH2	0.921442049	2.062754675
MS4A10	0.9213376	0.79485241
SNORA71A	0.921332192	1.231539987
CLDN14	0.921069666	1.362806573
KRTAP24-1	0.921008154	0.564884935
ATG9B	0.92042999	1.331421459
PIGR	0.920312253	1.516039905
CRYGA	0.92004219	0.577668894
FGF6	0.919921255	2.052732925
KHDC1L	0.919823529	0.992043292
GPR152	0.919542624	1.319949949
STOML3	0.919171721	0.719288425
OR10A7	0.919134864	0.870928103
OR11A1	0.919127312	0.898547694
LMAN1L	0.918770813	1.539264091
SLC36A3	0.918650618	1.37912489
C15orf43	0.918581308	2.218956091
MIR889	0.918568792	1.792834645
C2orf57	0.918485568	1.124730526
FTCD	0.918423021	1.404622888
DNAJB8	0.91835052	1.906685019
PRSS58	0.918332002	0.751261608
IRGC	0.918215243	0.850248115
PLA2G4D	0.918053237	1.57178603
OR51V1	0.918025556	1.1280705
HLA-P	0.917458066	1.077667917
KEL	0.917432648	1.428171476
TPI1P3	0.91697405	0.870360006
EIF3IP1	0.916948931	0.875222014
HEPACAM	0.916941196	2.212808947
OR2L8	0.916626299	1.834204078
DDX4	0.916610633	2.344832772
OR9Q2	0.916551144	1.109439277
CRYAA	0.916407731	1.585177605
WBSCR28	0.916334659	1.434799111
C10orf62	0.916217593	1.312608469
NGEF	0.916188919	1.41741619
C12orf54	0.916160208	0.585369628
BPESC1	0.915803719	0.707601557
CYP11A1	0.915744674	1.423478387
MIR218-2	0.915441863	1.01662353
MBL2	0.915396602	1.650394698
EVA1A	0.915342565	1.349493181
SNORA68	0.915199847	0.443816957
CABP4	0.915170459	1.419329783
OR10G3	0.915084546	1.772790034
PPP1R2P2	0.915021362	0.61335248
SNORD114-23	0.915012652	2.146443244
CALHM3	0.914840141	1.555621459
AICDA	0.914151863	0.490236825
C14orf166B	0.914108479	0.704751048
MIR486	0.914001269	0.960232521
MYH7B	0.913957511	1.113423887
WBP11P1	0.913510665	1.091191269
SNORD114-26	0.913300919	0.700652289
MSLN	0.913258754	1.220869139
PROB1	0.912945346	2.02114147
TSSK1B	0.912919484	1.935218427
C9orf24	0.912884381	0.943438286
OR51B4	0.912855865	0.618022127
MIR381HG	0.912819461	2.463180313
KCNK18	0.912498931	2.080834873
TCF23	0.912396751	1.614708489
MUC4	0.912394216	2.155224694
CABP2	0.912270304	1.407270579
MMP20	0.91211515	0.985476234
TREH	0.91201167	1.943949283
LCTL	0.911911372	0.754793724
MAG	0.911530257	1.429742294
C15orf60	0.911410101	1.385528202
LY86-AS1	0.91137209	0.661086834
KIAA1644	0.911362895	1.866566581
MYH3	0.911358078	2.417825545
MEP1A	0.911259153	1.213781134
BLID	0.911036097	0.912753657
LSMEM2	0.910751219	1.144708262
FUNDC2P2	0.910238925	1.312230562
OLFML1	0.910162383	1.310224411
GINS3	0.910036567	1.34121242
MIR487A	0.909865111	1.158886241
SUN3	0.909603616	1.146302172
CLRN1	0.90905439	1.218733255
APOOP5	0.909024923	0.500883922
KRT35	0.908986566	1.890702979
SLC25A3P1	0.908877331	1.145143026
GPR179	0.908798225	1.336031368
C17orf77	0.908686074	1.6037537
HLA-DPB2	0.90837009	1.494718602
UGT1A1	0.90823474	1.965009381
CST13P	0.908156096	1.384613798
MIR455	0.907987826	0.753577834
TBC1D27	0.907911276	1.199452956
FAM92A1P2	0.907841732	1.155194513
MYOZ2	0.907737566	0.855582266
IL22RA1	0.907667793	1.013832347
TFF3	0.907014579	1.071752273
H1FOO	0.906829395	1.118493544
TSGA10IP	0.9065474	1.593720249
CD36	0.906215237	1.017359724
OVCH1	0.906135078	1.320034189
FRMD6	0.906005434	0.354170751
PROK1	0.905714973	0.608458659
CYP17A1	0.905635666	1.128150811
C16orf82	0.905109681	1.506415487
DPT	0.905007799	0.736656168
UBQLNL	0.904975586	0.998032345
ABCG8	0.904809726	1.626182533
OR51D1	0.904734331	0.715648061
BSND	0.904606928	0.944168326
KRT31	0.904541132	1.355408181
MRGPRD	0.904454245	0.717710572
OR51G1	0.904427824	1.012251383
CAPN8	0.90416394	0.875159368
FAM26D	0.904012262	0.845960942
PDE11A	0.903979566	1.141306809
CDYL	0.903941593	0.665901988
TAS2R40	0.903892309	0.641951022
A2ML1	0.90351425	0.928961681
OR51B2	0.903346372	2.14661825
MIR183	0.9032601	2.132007621
SPATA31E1	0.903161207	1.029131514
MSGN1	0.903087337	1.836340407
OR9A4	0.903052138	0.677351402
PADI6	0.902998891	1.19324553
CACNA1I	0.902700731	1.041071688
GPR45	0.902582797	0.86566075
SNORD114-21	0.902445814	1.370982846
REG3G	0.902443932	0.59596727
UGT1A9	0.902266323	0.863237001
SLC26A3	0.902173385	1.727729689
PXDNL	0.901962242	1.093337519
ARL14	0.901929631	1.428285518
CYP4F2	0.901689855	1.242307399
FER1L6	0.901161274	0.739647198
GNB3	0.901019889	1.84883352
C21orf90	0.900830568	0.786822986
PCOLCE	0.900803225	0.623293774
CAPN11	0.90070106	1.016246902
OR8D4	0.900490352	1.594612198
ITIH2	0.900375952	1.132379544
KIAA1211	0.900370925	0.616713277
TEPP	0.900188602	0.859578753
PRSS54	0.899761303	0.956061685
GUCA2A	0.899749558	0.853941677
PRR5L	0.899745734	0.943356158
CLEC4D	0.899692357	1.366251779
VIL1	0.899636896	1.213133687
NR5A1	0.899237723	1.421134262
SSTR3	0.899221996	0.608516018
C22orf42	0.899071994	1.510621311
HAO2	0.898946069	0.897624418
HAO2-IT1	0.898946069	0.897624418
APOF	0.898841026	1.491912839
CELA2A	0.89857197	1.585156815
PRB4	0.898515454	1.20996198
C7orf62	0.898380998	1.499629963
BPIFB6	0.898071562	1.300381111
AZGP1	0.897868077	0.905014714
MIR1910	0.897854288	1.417698435
LYZL2	0.897504875	0.939867081
SCARNA12	0.897445957	1.144869094
HEATR4	0.897445779	0.813389365
ZP1	0.897413014	1.840562876
TMPRSS4-AS1	0.897325717	2.096167709
GRIP2	0.897039212	1.721773981
IGSF22	0.89700769	1.56134435
TNFRSF17	0.896999053	0.69029542
LRRC10	0.896296931	0.891910685
TACR2	0.896263598	1.39121822
SLC47A1	0.895987494	1.380404802
GUCA2B	0.895982954	0.792776969
FRMPD2	0.895888863	1.621545925
IL26	0.895356615	1.129912521
AKAP6	0.89504643	0.657850215
MROH2B	0.894531182	0.597956339
KRT82	0.894403404	1.870710875
MYOG	0.894284229	1.250773953
ATP11A-AS1	0.894151748	0.858378021
MIR1287	0.893793128	1.354974816
TEKT5	0.893730115	0.868604952
LIPE	0.89371787	1.767985913
FGG	0.89369747	1.074121803
IFNL3	0.893562758	0.952336731
TMEM225	0.893474501	0.954864139
CYP1A2	0.893256204	0.970251175
SPACA4	0.893199915	1.991639005
RNU6-819P	0.893188174	2.206994654
CCL11	0.89286299	0.709771813
MYH15	0.892649924	0.823544917
OR8B3	0.892595906	1.123395104
DUPD1	0.892502816	0.658049669
LEAP2	0.892369923	1.645629431
RFPL1	0.892348728	2.186901826
C5orf46	0.892167564	0.469915701
CSNK2A3	0.89210989	0.752722227
OR4D6	0.891933809	0.8414297
CSH1	0.891675885	2.142936358
ATP4B	0.89154208	0.949518876
OR8D2	0.890775095	0.547205161
KRTAP7-1	0.89073689	0.842452472
ALLC	0.890392839	1.743343503
GKN2	0.890260486	0.686674217
INSL5	0.889598528	0.682601689
MYOZ1	0.889569585	2.024548177
PTH1R	0.889562857	1.375876848
FAM205A	0.889250234	1.23617278
HSD3B1	0.889097459	0.244101312
KRT38	0.88908058	0.216053833
MOBP	0.888963586	1.372916186
DLEU7-AS1	0.888916909	0.864286089
GRXCR1	0.888886758	1.11863888
KRT12	0.888770131	0.909855017
TRDJ2	0.887926156	0.94728667
MIER3	0.887921674	1.563133361
SLC34A3	0.887208031	1.722436419
BFSP2	0.887164499	1.399830722
SNORD21	0.887110406	0.233683987
C1orf111	0.887066476	1.017282012
NME8	0.886950044	0.936456473
CTXN3	0.88675113	1.634293639
WISP1	0.886482149	1.654663079
CAV3	0.886146174	1.737334672
HNF4A	0.885961475	1.914531365
MIR1913	0.885706834	0.506499983
LDLRAD1	0.88542919	1.130719951
ITLN2	0.885258356	0.444442014
OR6N1	0.885047439	0.922068156
ZNF205-AS1	0.884669283	0.700439106
C3orf22	0.884606437	1.539326461
MIR1272	0.884583256	1.605176919
STAT6	0.88436278	1.352340033
UGT1A4	0.884147325	0.524734728
SLC25A41	0.884141463	0.756073068
IL31	0.884067375	1.266720469
GSTM3	0.883984764	1.689222578
FLG2	0.883749361	0.279315204
FCGR3B	0.88371545	2.2475798
CHRNA9	0.883682027	2.058519978
OMP	0.883542148	2.218888213
KRTAP22-1	0.883321697	0.475638352
KIAA1024L	0.883314722	1.992313328
MIR100	0.883255534	0.969335273
PRSS1	0.88319056	1.361480537
OR51E1	0.883148329	0.802691106
LBP	0.883115598	0.703184668
RNU1-149P	0.883066328	1.364638044
ABRA	0.882611683	0.987773213
CLDN22	0.882532645	0.582564846
GLIS1	0.88247732	0.872835863
PSMB11	0.882231582	1.352919792
BANF1P5	0.882209543	1.128999034
RNPS1P1	0.881940191	1.08506522
OR51B5	0.881873688	0.758770498
OR4D11	0.881562635	0.845379509
PBX2P1	0.881487721	1.489774171
OR51T1	0.881362461	1.774737201
LINC00515	0.881263757	0.516608066
OR5A2	0.881058464	0.85929423
MIR711	0.880962442	1.629115414
LRRIQ4	0.880856107	0.763531722
PPP1R32	0.880627647	1.785406335
SBF1P1	0.880616404	0.790717746
TRPV5	0.880409879	1.401618532
MIR211	0.880347613	0.692927163
SERPINA5	0.880308138	0.57343008
GLYAT	0.879997953	1.479357496
SSUH2	0.879410915	1.085583859
C18orf63	0.879288061	1.804084657
SRCRB4D	0.879189211	1.808622291
SDR9C7	0.879170333	1.667831408
FGA	0.87879962	0.859067983
SCN10A	0.878788576	0.227012552
TGM7	0.878638354	1.204507518
C8orf12	0.878313947	0.990923415
ATF3	0.878261018	0.594844374
LRRC2	0.87807483	0.814682983
MIR583	0.878049151	0.716802689
PLA2G2F	0.877771793	1.042060607
MIR585	0.877768053	1.798688723
KERA	0.877653677	0.652940546
OR1C1	0.877635626	0.065321277
LEUTX	0.877601688	2.097441468
RNF186	0.877562198	2.110871793
TPO	0.877439689	0.741708034
ABCB4	0.877376754	1.887520312
TRBV2	0.877358923	0.446519175
BRD7P5	0.877346929	1.408918075
LINC00658	0.877303144	3.043093201
OR10AC1P	0.877280453	1.207869345
RHAG	0.877165632	1.258551879
SPATA42	0.877022263	0.959535143
ATP1A4	0.876984995	1.819874854
MIR3911	0.876676766	1.531105382
FAM177B	0.876311514	0.931194001
C16orf91	0.876120615	1.10496683
SPRR2B	0.87607388	0.552447852
CRCT1	0.875689646	0.745918531
FAM99B	0.875568222	0.597864454
FAM71E2	0.875493907	2.093212975
TMPRSS9	0.875401776	2.627010265
OR9G4	0.875400883	0.440206848
NANOGNB	0.875320906	0.906933861
TNNT2	0.87513564	1.889234081
TFF1	0.875128517	1.797473256
MIR887	0.874989665	1.781493456
KRT71	0.874983863	0.740491092
CSNK1G2-AS1	0.874816398	1.34655738
RPL13AP17	0.874704736	0.875981004
ORM1	0.874625799	0.961902803
SRA1	0.874621826	1.972538827
LDLRAD2	0.874520874	0.457119331
AOC4P	0.874381587	0.665659534
GSG1	0.873848896	1.348259229
ZNF280A	0.873564122	2.1132999
RNA5SP392	0.873560126	0.74772141
MIR299	0.873499824	0.766900951
SCML2P1	0.873427457	0.30874827
POM121L3P	0.873426604	2.618157449
PFN1P1	0.87333955	1.115377654
C2orf53	0.873315582	1.225560273
MIR4270	0.873288924	0.905181462
MIR379	0.873009175	1.867002617
G6PC	0.872686242	1.03701224
MMP21	0.872430339	1.786990765
CUBN	0.872421129	0.875144362
CGB8	0.872303191	1.007270389
FAM83C	0.872276303	2.335008164
CPA4	0.87219946	1.082987419
MMP12	0.872100066	0.909542681
FETUB	0.872090326	0.470739292
SNORD114-16	0.87207957	0.215281299
ERVMER61-1	0.872016205	0.382051854
KRTAP9-3	0.871674965	2.021918553
MIR411	0.871167033	1.097498851
KRT14	0.870654088	3.651351121
GBA3	0.870597562	1.154720758
C20orf173	0.870322702	0.603791032
LINC00520	0.870301458	1.514686516
HSD17B3	0.870279399	1.562965259
OR10G2	0.8702524	0.888258725
MIR2053	0.870104084	0.414828109
ACSM4	0.869993467	1.538299492
H1FNT	0.869949197	0.785782894
KRT75	0.869865231	2.624739684
RNU6-1088P	0.869798937	0.182384645
C2orf16	0.869703153	0.769377064
ASAH2	0.869625715	0.921826418
SCN4A	0.869426055	1.025941369
ABCB5	0.869237842	0.471762911
CALML6	0.869203219	1.418329344
OR6B1	0.869159933	1.226727014
MIR3622B	0.868999567	1.074929872
RPE65	0.868967891	0.895621593
ABCG5	0.868949762	1.477482751
MIR523	0.868559418	0.510503055
C6orf15	0.868336188	1.144678169
CNTN6	0.868275097	1.025235084
C11orf44	0.867991314	1.567551403
ANKRD62P1-PARP4P3	0.867857956	1.822993202
ART1	0.867583055	0.496473392
C1orf168	0.867403571	0.517980016
MIR340	0.867383943	0.483172321
SNORD32B	0.86725786	0.782010959
C1QB	0.867249362	1.702663251
MLPH	0.867230396	1.66428568
HSPB7	0.867205871	0.560432925
GPR61	0.867070954	0.804582623
TRAV10	0.866794548	0.648175881
PIN1P1	0.866434274	1.787211576
PTAFR	0.866412233	2.380958
ADH7	0.866400276	2.025296751
GPR123	0.866297742	1.379389226
MIR549	0.866188483	0.510767634
BEST3	0.866001527	0.209333338
CKS1BP7	0.865929351	1.79718181
PABPN1L	0.865922436	1.375648666
TLK1	0.865862708	2.146101509
NEU4	0.865784184	0.857850383
FAM106A	0.865700442	0.982441261
SRP68P2	0.865700442	0.982441261
RNU6-337P	0.865607225	1.000422986
THPO	0.86547861	1.196821806
BDKRB1	0.865183567	0.950111442
GGTLC1	0.86466898	2.37227593
TSPEAR-AS1	0.864654719	1.643264344
MIR575	0.864408184	1.52617879
PRSS48	0.864378416	1.260531174
MIR1251	0.864293788	0.431748235
CNBD1	0.864171635	0.886755656
MIR512-1	0.864134149	0.955338049
MIR4460	0.863899496	2.196337953
GSDMA	0.863651784	0.596815084
GML	0.863283599	1.493389659
PFKFB4	0.863254511	0.360120792
TCEB1P18	0.862910679	0.620103764
SRL	0.862910427	2.347012856
TTLL2	0.862733817	2.396155989
CASP16	0.862673881	2.101670573
OR2C3	0.862605312	0.882994356
TDRD15	0.862582252	1.617560573
SPATA21	0.862150813	1.507066533
CCL28	0.862025924	0.73412602
OR51S1	0.861794341	0.401847608
MIR4695	0.861764786	2.197301616
ZP4	0.861705373	0.451487823
OR2AT4	0.861085548	0.604929433
KRT80	0.861069289	0.763245844
SDR42E2	0.861037624	0.909665313
TSPAN8	0.860945524	0.769959833
KRT15	0.860847941	1.955252054
PRR15L	0.860810727	1.102702069
PNLIP	0.860666948	1.439448275
LINC00645	0.860634204	0.255911221
KRTAP15-1	0.860467216	0.887870895
SLC41A3	0.86017272	2.267132477
OR56B1	0.860086801	1.571363237
OR52R1	0.859866394	0.079179313
FAM138D	0.859846286	1.255311613
CARD18	0.859816342	1.136199855
DBH	0.859811061	2.741808566
PANX3	0.859794039	2.056839585
TPD52L3	0.859580752	0.297616563
CLDN19	0.859460796	2.564702093
CDHR4	0.859437965	1.1446065
MIR320C2	0.859176056	1.351951275
TH	0.858952417	1.082160937
MIR4686	0.858952417	1.082160937
MMEL1	0.858897174	2.108301705
SNORD114-7	0.858804908	0.861852731
CNGB3	0.858747827	0.300841962
IL23R	0.858597575	0.278706987
OR8B4	0.858578426	3.507790607
ZNF469	0.858571986	0.717851483
ZNF541	0.85799514	0.825230383
SERPINA4	0.857966913	0.450861199
KRT78	0.857730142	0.737428322
LALBA	0.857419957	1.281212675
CLCA1	0.85741563	1.374289189
LTBR	0.857220766	1.219929196
CASC7	0.857192325	0.885274115
PSG9	0.857143659	3.1828499
EIF2B5-AS1	0.856823194	1.736708387
OR52N2	0.856692583	0.404016373
KRTAP1-4	0.856476835	0.332073878
RNF17	0.856476494	0.80551047
SMCO1	0.856222085	0.127366313
CCL7	0.855977325	0.721621785
KRTAP11-1	0.855490322	0.938940966
IL37	0.855489372	0.968232199
FSD2	0.855396891	1.666764563
OR2Y1	0.855381087	1.281122891
DLK1	0.855366964	1.068699532
KIAA1462	0.855243089	0.573784149
CRYBB2	0.855096808	2.619094225
SNORD19	0.85506836	0.691155638
SOGA2P1	0.854981872	0.654728491
MIR1257	0.85481789	2.55667553
HNRNPA3P1	0.854757444	0.375817757
GAST	0.854749085	0.436584859
FAM177A1P1	0.854706371	0.849618532
OR51M1	0.854687845	1.213106702
PMCHL2	0.854295595	0.800587335
RNASE1	0.854198038	0.942416464
S100A5	0.854089648	1.409318968
AADACL2	0.854060053	1.97481171
SNRPD2P1	0.854030553	0.934666754
DOC2A	0.854019869	0.60336827
CHID1	0.853683231	2.097614958
FAM13A-AS1	0.853626068	0.278132682
HAO1	0.853173265	0.670615386
CYP2F1	0.853018309	0.421782672
ZNF32-AS2	0.852880035	0.454207348
STAB2	0.852859021	0.958626951
PROZ	0.85246531	0.492960312
RHOBTB2	0.852146473	0.981608421
SNORD114-20	0.852095781	1.02662442
OR14J1	0.852064487	1.003231214
TNP2	0.851977595	1.723526945
LIM2	0.851870467	2.610732917
FAM205B	0.851739156	0.768331484
SNORD36C	0.851393185	0.355294994
TCP10	0.851358917	0.349101822
PDILT	0.851139273	2.037458758
TAAR1	0.851077529	0.363289788
CDRT15L2	0.851000767	1.24647805
OR2G3	0.850520531	0.953865848
GGT3P	0.850512539	0.957998281
SLC2A7	0.850400544	2.48449909
RN7SKP281	0.850305973	0.623947897
C10orf71	0.85024472	0.676701709
SALL4P5	0.850203671	1.372112555
KRT18P65	0.849958414	1.790990393
MIR516A1	0.849847802	0.798117556
ANGEL1	0.849831142	0.582142434
MYH1	0.849183109	0.536174228
IL6	0.849019623	0.264004604
SMIM22	0.848940403	1.13851999
CYP11B2	0.848891768	2.067360946
GALNTL5	0.848742813	1.596274396
FLRT1	0.848728774	2.062959644
GYS2	0.84846148	1.114417
CA1	0.847669257	1.081618555
C19orf18	0.847511955	0.709596428
ANGPTL6	0.84749852	1.145855218
TM4SF19	0.847452711	1.11734191
OR12D2	0.847330887	1.171637457
MIR30E	0.846917702	0.267394773
HPN-AS1	0.846573369	0.287262046
RNASE13	0.846472265	1.045908159
OR1I1	0.846160048	1.862176925
ZNF574	0.845587296	0.852901657
OPALIN	0.845106346	1.460847939
TGM1	0.84490302	0.743803314
FAM133CP	0.84482607	1.090378084
MIR604	0.844716169	0.460891991
CMTM5	0.844507898	1.190017236
KAAG1	0.844293984	0.478961464
TAS2R41	0.844293407	1.42033927
OR6X1	0.844245797	0.224401836
PLA2G2D	0.844237182	0.918258024
KRT6C	0.844170057	0.330050658
C10orf113	0.844162307	0.431067719
FPR3	0.843884431	2.491493176
ARMS2	0.843453767	0.910324378
LINC00207	0.843436591	0.670160711
KRT86	0.843289093	1.499593368
ACSM1	0.843258005	0.989915749
KRT74	0.843136434	1.213991465
MIR320E	0.843067414	2.135550574
HPYR1	0.842992076	1.249137095
RNASE9	0.842678628	0.677417602
UNC13C	0.842214877	0.324855551
OR10A3	0.84220966	0.346909978
SLCO1C1	0.842196979	0.484935865
CYP2B6	0.84219225	1.948163004
NNMT	0.842180692	1.517925366
SLURP1	0.8421363	2.807665856
LINC00635	0.842037944	0.188412703
LSP1P2	0.841937346	1.93919153
LINC00176	0.841742319	1.823405548
MIR1275	0.841690457	1.955771247
FGL1	0.841584794	0.043308036
AADAC	0.841519952	1.029496466
NR0B2	0.841202657	1.103014472
RGSL1	0.841134466	2.213400053
UROC1	0.840924151	2.312369592
SNORD42A	0.840765006	0.159223715
HNRNPA1P33	0.840760534	2.070890864
EGFLAM-AS2	0.84054864	0.625480918
C1orf64	0.840407719	0.920566583
SNORD71	0.840322836	0.4262562
TRPS1	0.840168224	0.444036267
IFIT1B	0.839817448	0.386339552
RN7SL526P	0.839516187	0.713206361
SLC25A26	0.839370573	1.118529304
LY6D	0.839066123	1.660193732
CST4	0.83902459	2.314057935
IGLCOR22-2	0.838788801	1.750000516
ABCA4	0.838605914	0.304837736
CRYBG3	0.838537129	0.893173401
KLHL30	0.838468469	0.949520629
C10orf71-AS1	0.838455402	0.594301351
CBX1P5	0.83842567	2.792501939
NLRP4	0.838332831	2.453178567
LINC00410	0.837775769	1.939357783
GNAT3	0.837715284	0.335154061
TUSC7	0.837572817	0.197290707
AK4P3	0.837551848	2.809308316
OR1A1	0.83694677	0.752660075
AHCYP4	0.83664672	0.75905961
SNORA7B	0.83662506	0.817222182
CCL15-CCL14	0.836018039	0.260166205
OR51F2	0.835850394	0.77186444
ODF1	0.835738795	1.463048387
OR6C2	0.835433031	0.466547418
COL18A1-AS1	0.835371927	1.958436801
CRYGB	0.835194812	1.294396292
WNT8A	0.834990515	0.430647218
C1DP2	0.834926183	1.081794731
FNDC9	0.834904862	0.501945756
TNFRSF13B	0.834823374	0.284278185
RNF5P1	0.834580034	0.502801756
FAM110D	0.834110543	1.002478992
C2orf71	0.833911717	1.193673796
FAM41C	0.833806996	0.533061986
CHIAP2	0.833753198	1.047768306
NAV2-AS1	0.833749365	0.460415606
ACER1	0.833736435	1.131060498
AQP12A	0.833472662	1.658944729
CGB1	0.833368159	0.720259047
COX6CP6	0.833341718	0.215740426
LINC00935	0.833327208	1.352476502
DEFB132	0.833206254	0.482231285
SUSD2	0.832902858	0.853898197
RN7SL646P	0.832817303	1.345451245
TRAT1	0.832750707	0.489147535
MIR202	0.832656802	1.420385788
SPRR2F	0.832471225	1.243992406
MT1HL1	0.832382508	1.194087702
LINC00930	0.832276189	0.364582274
SEMA3B	0.832157587	1.29809937
ST8SIA5	0.832092872	1.296285758
MS4A8	0.832047966	0.628922256
LECT2	0.831846898	0.272159359
SLC22A8	0.831777251	2.276602579
TMEM252	0.831118502	0.45959795
LHFPL3-AS1	0.831005604	1.128532866
LINC00593	0.830679261	0.540292009
RNU6-1067P	0.830394538	0.262087524
C10orf99	0.830329955	1.088969525
SPTBN5	0.830231462	0.467396522
SNORD4B	0.828719671	0.139977278
MIR429	0.828669582	1.379975148
KLK1	0.828379243	0.999028764
MYO18B	0.82823462	2.283739614
EXOC3L4	0.828172326	1.351846405
CNGB1	0.827999116	0.253609839
TUBGCP2	0.827889873	0.906872822
KRT32	0.827390522	1.313824319
RNU2-32P	0.827390522	1.313824319
RN7SL815P	0.827194331	0.941214195
SLC51B	0.8270238	3.133913661
IGHEP1	0.826961314	3.003834334
CD1B	0.826643404	0.603294466
KALRN	0.826457677	0.495953341
LINC00312	0.826107638	0.288673677
C2orf83	0.826064944	0.744362662
RPS18P12	0.825735281	2.033594322
KRTAP4-3	0.825569717	1.173062607
RNA5SP90	0.825487499	1.255852429
LELP1	0.825284903	1.72906362
SNORD113-8	0.825211269	1.897531757
AOC3	0.825167181	0.492829929
TUBB3P2	0.825051049	0.826560409
PRG3	0.824767241	0.515239613
KRTAP19-5	0.82441011	0.44211647
OSGIN1	0.824233067	1.090679158
FTMT	0.824202836	0.991347623
GRIK1-AS1	0.823863762	0.693460969
WNT16	0.82373148	0.872273624
NTRK3-AS1	0.822921715	1.049317373
OR52W1	0.822763497	1.12415004
LDB3	0.822728729	0.930600755
C14orf180	0.822435136	2.926637217
DSG1	0.822431929	0.586353499
FAM25A	0.822408926	1.878147516
HPX	0.82222869	1.782325358
TRGV8	0.822190184	0.992563604
C1QA	0.821739327	0.820111117
TAS2R39	0.821701444	1.072484354
ST13P6	0.821647764	1.9896345
MIR5010	0.82160817	0.59154439
KRTAP4-7	0.821558636	1.443275612
DSPP	0.821464029	0.049823308
SLC1A7	0.821173497	1.312980473
ADAM6	0.821100109	1.939879019
OR5J2	0.821064926	0.079198176
RNU105C	0.820844912	2.207081969
ALPK2	0.820802435	1.428215842
OR5AC2	0.820521201	1.686094507
LINC00184	0.820499956	1.735593922
IDO2	0.820483033	0.533283221
TRAJ56	0.820394802	0.421415764
ATP5EP2	0.820312573	0.52456873
MIR1262	0.820173671	0.494489435
NINJ2	0.820130774	0.334237099
NR1H4	0.819912353	0.290327396
DNAJC9	0.819876266	0.836051127
XCR1	0.819539653	0.799083715
TEX36	0.81936107	0.517307413
SLC22A11	0.819184293	1.309723673
PLA2G2A	0.818968154	1.191599186
ATP2A1	0.818698879	1.334611248
FAP	0.818514867	1.074689756
CALML3-AS1	0.818264081	3.01376743
KLHL33	0.818216683	0.268197814
MIR708	0.818152577	0.287210595
RNA5SP179	0.81810852	0.380043772
RBP3	0.818107555	0.911462172
ASB17	0.817949618	0.525365576
SCARNA3	0.8177061	0.39854267
SELE	0.817630539	0.156045014
LINC00928	0.817508029	0.388966224
MIR543	0.817498052	1.879430394
DEFB129	0.817313077	0.183715863
RN7SL247P	0.817226068	0.776200686
CX3CL1	0.817169942	1.964081625
IP6K3	0.817112578	1.024043281
12-Sep	0.817110116	0.623425303
ODF3	0.817029412	1.437488619
RN7SL623P	0.816988254	0.197288957
NPM1P32	0.816936607	1.280906906
SNORD114-18	0.816865557	1.584420133
SNORD114-19	0.816865557	1.584420133
SLC17A1	0.816771499	1.728436662
MROH2A	0.816563591	1.276722954
SERPINA13P	0.816267056	0.63908492
FSCB	0.816198353	0.976206934
PSMA2P3	0.815426203	0.251299384
RNA5SP349	0.814960966	0.751581933
CLDN17	0.81495475	1.167883344
IGLV3-29	0.814613588	0.725079526
SKAP2	0.814192467	1.503528355
KRTAP19-1	0.814126642	0.16390201
MT1B	0.813804241	0.965765952
SPRR4	0.813797535	1.866533911
CST8	0.813611097	0.829412556
TBC1D3P4	0.813561136	1.473100723
SHANK2-AS2	0.813448779	1.268307965
SNORA71C	0.813156392	0.580909355
TSSC2	0.813068316	0.148478985
CCL15	0.812765219	0.124765591
GRTP1-AS1	0.812744352	2.147894031
TNNT3	0.812516455	0.918251109
RNA5SP75	0.812423947	1.688301969
IL17REL	0.812373073	1.743800329
FMO1	0.812364129	0.085025432
C1orf177	0.81235308	2.130308191
TRAV12-3	0.812069622	0.25828002
MIR216A	0.812004845	0.476179226
PPBP	0.81155235	2.529844108
KRTAP10-4	0.811518434	0.430049896
UGT1A5	0.811479922	0.462238572
SLC35F4	0.811367434	1.286188467
WDR26	0.811330962	1.236791293
KCNA10	0.811233048	1.137247345
ATF5	0.811222593	0.471176764
CTBP2P6	0.811197996	0.875803013
TMPRSS11E	0.811145085	0.391070358
PCDHGC5	0.810670355	1.50020044
CTF2P	0.810566746	0.940449937
PRAMEF12	0.810531979	0.350158475
NPM1P42	0.810484789	0.671832352
LCN1P1	0.810364408	1.254236369
OR8H3	0.81034688	0.975225294
RPL13P6	0.810239841	1.822271039
LINC00479	0.810212199	2.481528228
GPR115	0.809884653	1.509456736
DEFB136	0.809883461	0.350298926
GIMAP5	0.80984737	0.382951889
KRTAP10-12	0.809808205	0.328873505
UBQLN3	0.809788908	0.598026405
SNORD114-5	0.809578129	0.685787391
MIR541	0.809436419	1.584145073
DUXAP2	0.8093341	0.587854387
SPINK13	0.809194782	0.277841129
OR5I1	0.809013552	0.316417338
LINC00595	0.808946899	1.370536364
OR5T1	0.808853596	0.990971812
KLF1	0.808799779	1.575946997
GGT1	0.808793672	1.149987865
RPL13AP	0.808682224	1.03076858
IQCF2	0.808387815	1.860143214
SFN	0.80836563	0.767512699
LINC00634	0.808150579	2.061243162
MIR499A	0.808067934	1.14499241
PHACTR1	0.808030204	1.052887272
LINC00242	0.807924577	1.63660818
SLAMF9	0.807922924	0.870554476
AKR1B10	0.807845596	1.468363325
TRDJ4	0.806848057	0.74945408
KDM4E	0.806592838	0.284887385
MIR1295A	0.806288638	0.834783384
ALDOB	0.805653834	1.577130047
PUF60	0.805632932	0.47902181
DSC1	0.805617086	1.292842267
ADAM21P1	0.805557985	0.720052039
MIR634	0.805372409	0.495844061
IGHV3-49	0.805333446	1.256368308
LINC00598	0.805308801	1.095069562
CYP46A4P	0.805142274	1.219611298
NPM1P39	0.805132369	1.189403116
MS4A6E	0.805057454	0.894963872
MIR346	0.804893313	1.221467234
SEC16B	0.804880069	2.021242435
IFNA7	0.804741148	0.336871754
TRIM43B	0.804391754	1.255472627
WISP3	0.804360051	0.624240274
TFF2	0.804271272	1.189456137
SNORA5B	0.80418515	0.281168358
C11orf53	0.803918316	0.165886016
MIR4760	0.803743038	1.278669708
ACTRT2	0.803646449	2.541185898
NDUFB4P2	0.803553435	0.517459294
DEFA1	0.802792164	1.934612434
LCE1B	0.802783022	0.543837252
NOS2P1	0.80268027	1.297668017
LINC00922	0.802642858	1.927916174
CELA3A	0.80255778	1.574614021
DENND3	0.802507189	1.682512822
LCE5A	0.802457201	0.690768989
RPL4P5	0.802337271	1.721962586
LCE1F	0.802011663	0.413866734
OR1F12	0.801983993	0.44016263
RNU5F-4P	0.801958671	1.164458418
MTRNR2L13	0.801472297	0.226898721
KLK9	0.801453305	0.955199521
MIR525	0.801383053	0.527111462
OR2S2	0.801148064	3.743201658
IGLVI-70	0.800680165	1.30354721
LINC00032	0.800640188	2.82449431
OR6V1	0.800602437	0.702990389
FOXN1	0.800525859	2.096369312
USP17L7	0.800437575	2.148302259
LAMTOR3P1	0.799736259	1.442039819
ALDH1L1-AS1	0.799686957	1.416472412
OR2M3	0.799644099	0.564737
NLRP6	0.799618832	0.508605708
C3orf79	0.799516177	0.199242629
HSP90AB3P	0.799445053	1.061135407
TBC1D21	0.799111696	0.512214642
BAK1P2	0.798721333	1.343684135
SNORD113-4	0.798712078	0.34743511
RNA5SP185	0.798642452	1.022742355
SERPINB12	0.798473079	0.873445688
IGHA1	0.798243454	0.168286096
OR9Q1	0.798173684	0.365296303
KLK14	0.798022376	1.275727001
MIR200A	0.797879255	2.03186507
DEFB131	0.797768562	1.110898707
WFDC11	0.797597533	1.38734244
SCN11A	0.797117956	1.090092867
RLBP1	0.797081835	1.29871479
COL28A1	0.797002164	0.743111358
PRODH2	0.796774646	1.893055782
CCL14	0.79648329	0.037298684
RNU6ATAC7P	0.795709182	0.861424857
IL22	0.795388175	0.063312496
ACTG2	0.794835408	0.912964234
MIR483	0.793933934	1.20333616
RPL21P28	0.793855838	0.602815661
CDK5RAP3	0.793659015	1.882352437
MIR550A2	0.793516902	1.014341418
MIR1228	0.793301525	1.465255943
OR5AS1	0.793061275	0.273248246
CPXM2	0.793022936	2.000595031
CYP11B1	0.792680778	1.687522311
OR5E1P	0.79254504	0.391130753
GRIA1	0.792533445	0.441263924
CYP3A4	0.792427842	1.05342929
LINC00868	0.792397732	1.657558154
ENPP7	0.792332725	1.618088258
SNORD115-43	0.792296325	0.997440374
LINC00710	0.792289415	0.164443431
ASB10	0.79225074	0.901645096
IL18RAP	0.792118588	0.777368086
SNORD70	0.79196425	0.303934996
CYP2C9	0.791947627	1.166529768
TRIM29	0.791683034	1.425899973
CRK	0.791548504	0.561196778
KRT85	0.791201316	1.100133604
RNA5SP201	0.790720484	1.103821523
MSS51	0.790443385	0.972729828
MIR4641	0.790387511	0.238531705
STMN4	0.790332604	0.966164378
PATE4	0.790169991	0.254208102
KRTAP5-2	0.79016602	2.279431525
PAPPA2	0.790083197	0.34052198
ANKRD30BP3	0.789827899	1.84445765
APOL4	0.789433835	0.548091242
MRPS15P1	0.789314479	0.099003518
FHL2	0.789134059	0.975649737
PGAM1P11	0.788881203	1.093916288
TMEM125	0.788727262	0.74892111
LRRC49	0.78863538	0.703490722
ALDH3B2	0.788534396	0.824808381
C11orf40	0.78828984	0.323878812
KRTAP13-2	0.787404501	0.82933321
CIB4	0.78710954	0.091477378
KRT33B	0.786821789	1.331304237
OCM	0.78665852	1.292949447
MIR516A2	0.786328706	1.752243971
PTMAP2	0.786181317	0.673510883
HOXB1	0.785893901	2.573976844
MIRLET7G	0.785781118	0.407940392
MIR205HG	0.785172263	0.97791169
KRTAP26-1	0.784458127	0.053886854
IGF2	0.784169315	0.065274455
GPR183	0.78406469	0.282500475
LCNL1	0.783978058	0.669513902
ATP5SL	0.783909667	1.442179645
MSNP1	0.783703972	1.501227563
TFR2	0.783551772	0.867416704
GUCA1C	0.783538639	0.342604796
SLC13A1	0.783369082	0.366597259
OR2A2	0.783269709	0.041380338
ADAMTSL2	0.78324779	1.395475124
C8orf46	0.783147921	0.421360655
LARP1BP1	0.782947469	1.471925695
LINC00514	0.782795659	1.293254227
ARHGEF7-IT1	0.782629449	1.447152002
TM4SF5	0.782452501	0.965738679
NBPF23	0.782301662	0.651145955
SNORD115-14	0.782083714	0.921266299
OR56A4	0.781795573	0.07348525
SCARNA21	0.781612565	1.904515738
MYH4	0.781603087	0.119721891
TRAV8-2	0.781170369	1.916202382
TMEM37	0.780928058	1.880648607
CTSE	0.780891751	2.467212564
OR3A3	0.780761505	0.674922812
RNU6-1077P	0.7805203	0.677510548
C6orf222	0.780518117	0.098177161
KRTAP4-1	0.780343854	0.113209942
KRT5	0.780227993	2.206825955
SLC26A7	0.780066813	1.436569805
CECR5	0.780013999	1.205330881
KRT6A	0.779937468	1.252596687
SLC44A5	0.779642233	2.467675147
SLC25A51P1	0.779206481	2.501700551
PRICKLE2-AS1	0.779084917	1.60056524
C7orf72	0.778689282	0.9412408
ST13P5	0.777788712	1.622657403
CLDN18	0.777712106	0.752714107
GALNT14	0.777642347	0.373761283
LINC00517	0.77761803	0.670503384
FAM71B	0.777464091	0.129352656
SNORD19B	0.77737919	0.604054068
TBC1D3P1-DHX40P1	0.777325921	2.654205247
NXNL1	0.776637141	1.876607276
PLEKHA4	0.776478026	0.625640823
MIR1283-2	0.776352242	0.030514139
FABP9	0.776098257	1.256238697
TNRC18P1	0.775957315	0.559890477
MMP23A	0.775154475	2.797701215
RNU6-914P	0.774873254	0.238551881
INMT-FAM188B	0.774814598	3.880382795
TAS2R9	0.774701974	0.242723642
LINC00112	0.774688668	1.777818073
SNAPC4	0.774462441	0.94847935
SPA17P1	0.774347506	0.099233674
MIR1265	0.774238367	1.42622941
BZW1P2	0.774209148	2.39716797
MROH9	0.774190919	0.858724728
SLC6A18	0.774036206	2.522638646
OR5AN1	0.773871328	1.022980455
ATP1A2	0.773636214	1.152237006
RNA5SP462	0.773565239	1.899171769
TRDV2	0.773445361	0.766989688
CCDC47	0.773408751	0.678965664
MIR4635	0.772679193	1.362734057
LTB	0.772597812	1.362743282
TRIM49D1	0.772580459	1.087833662
MIR370	0.772183592	1.009182046
OR10AG1	0.771696855	2.460377591
PSG3	0.771340277	2.555706626
TRIM60	0.770997004	1.501677509
SLC24A5	0.770792079	0.819874771
NAT2	0.770234841	0.641548668
IGHV3-37	0.770021821	1.285487809
FGB	0.769815401	0.144056536
SRC	0.769415551	1.182770558
TBC1D3P1	0.769066144	1.818164597
RANBP3L	0.768581635	0.382758168
RN7SL231P	0.768516856	1.603720623
GRXCR2	0.76806497	1.008046221
STH	0.76763332	0.684317164
TRPM8	0.767435684	0.299276361
IVL	0.767372851	0.591018632
NOX3	0.767207484	0.499481058
GLT6D1	0.767171043	0.087897397
KRT33A	0.766822137	2.129767442
FLNB-AS1	0.766547224	1.337670547
CA9	0.766541002	1.594745997
DEFB105A	0.766323182	1.025626443
DEFB106A	0.766323182	1.025626443
GLYCAM1	0.765954903	0.665633712
SLC10A2	0.765882422	0.5809791
KLK6	0.765880698	2.688959878
RNF150	0.765580152	3.46498772
TRIM77	0.765391012	0.117460119
LINC00507	0.765372425	0.633239195
MIRLET7A1	0.765297734	0.022941862
GRM6	0.765197976	0.97186147
TNFAIP8L3	0.764988399	1.931985618
NUTM2F	0.764681682	1.83722909
CYP2A13	0.764178531	0.204333311
ZBTB22	0.763975862	1.087540307
FAM151A	0.763751847	0.446903762
SEMA4B	0.763731647	1.116179534
FER1L4	0.763591315	1.611095565
SAP25	0.763294558	2.206179757
BHLHA15	0.763116588	0.855868474
TINAG	0.762429391	0.638142373
LINC00320	0.7621707	1.571536073
SNORD113-5	0.762137948	1.249502147
SNORD114-11	0.762087137	0.005676276
FAM90A21P	0.761943023	1.91324004
FAM90A23P	0.761943023	1.91324004
SDR16C6P	0.761863888	0.522785205
SNORD113-1	0.761095819	0.580204365
SPIC	0.760870793	0.241777911
RPL13AP20	0.760739215	0.628262299
ANKRD66	0.76059358	0.97364722
MUC21	0.760555962	0.972997442
TXNDC9	0.76037939	1.088782787
REG1P	0.759835011	0.011171948
LEFTY2	0.759188893	0.588623889
NXPE4	0.759119659	0.138687823
TRBV24-1	0.75911732	0.139862308
PPIAP28	0.759000441	1.625247604
SNORD115-15	0.758421848	0.448121409
LINC00675	0.758304427	2.793466573
MIR551A	0.75818024	0.368572523
PRODH	0.758143118	0.293622014
DDX18P5	0.758069143	2.209618906
SNORD17	0.758063436	0.023989741
SLC15A5	0.758037912	0.216652336
ROM1	0.757849111	0.149977784
PRR25	0.757537596	0.900843471
PPP1R14D	0.757290596	0.951538153
MIR554	0.757138192	0.016737664
USP41	0.757102802	1.440400515
OR5B12	0.75651933	0.033864932
KCTD9P1	0.756071256	2.240110718
LINC00941	0.756060099	0.941688877
KRT18P42	0.756050871	0.863475883
C8A	0.756024018	1.108662293
SMCP	0.755778445	0.291122869
OR5R1	0.755503583	1.184490499
DNAH17-AS1	0.755395205	0.985894871
RN7SL214P	0.755358746	1.496148093
SCGB1C1	0.755273154	0.825297447
CACNA1E	0.755082141	1.779234562
CCT8L2	0.754699911	1.237737215
OR7D4	0.754505439	1.328312999
CTRB1	0.754447952	0.410923071
KRTAP5-8	0.754195222	0.572062439
SOSTDC1	0.754101724	0.866667399
CIRBP-AS1	0.753971274	1.040515623
NUPR1	0.753927019	0.522820718
MIR4454	0.753813138	0.526344548
SNORD115-8	0.753764482	0.340633919
ITGAL	0.753737108	0.393977743
MIR1255B1	0.753642377	0.087535754
USP17L2	0.753534451	2.500013416
KRT1	0.753245518	1.200253134
CRHR2	0.751874753	0.187124814
PRMT8	0.75182349	1.212951466
NFIA	0.751751903	1.008184383
DLGAP2	0.751512837	0.527154927
C12orf39	0.751158942	2.417625311
CNDP1	0.750818204	2.75946351
MIR383	0.750786822	2.392385577
TRBV20-1	0.750350183	1.771372918
FAM81B	0.750117433	1.29870712
CCL18	0.750047771	0.84527293
SLC28A1	0.750043665	0.482132055
RNU6-1171P	0.750004829	1.532442693
C11orf92	0.749383056	2.183111308
UGT1A3	0.74889303	1.70341137
LINC00977	0.748617772	0.22404555
RAG2	0.748611593	0.025175819
TECRL	0.748483044	1.569181464
SNORD14B	0.74821586	0.021183173
ARHGEF19	0.748076762	0.058231174
RPL13AP7	0.748076457	1.598445862
LRRC3C	0.747745386	0.153386801
MRGPRX4	0.747690944	2.10672825
KIR3DL2	0.747626254	0.841160184
LCE2C	0.747490415	0.513978739
LCE2B	0.747490415	0.513978739
OR7E24	0.747430686	0.758876752
SLC39A4	0.746596508	1.627961229
RPL10L	0.746412124	1.826274771
SCGB2A1	0.745685402	1.82441421
OR6W1P	0.745312598	0.920721679
MIR1301	0.74442136	0.564421741
CGB	0.744129824	0.81787125
HOXB-AS4	0.743688387	1.863723292
CST2	0.743499293	1.278822867
OR4F15	0.743232456	0.568988989
TCL6	0.742578028	1.229105337
MRPL38	0.7424211	1.792043632
SMCR7L	0.74171147	1.659545081
ZBTB40	0.741522628	0.527107074
AGBL1	0.741372389	1.377123076
NSUN5P1	0.740832006	0.841808579
OR4B1	0.740564818	1.086758956
ESPNP	0.740531334	1.160604097
IL24	0.740367504	0.342450876
FAT2	0.740237291	0.365779757
R3HCC1L	0.740222626	0.164996895
MIR5584	0.739729411	0.576147988
UNC93B5	0.739707003	1.220559468
PAMR1	0.739635742	2.073034994
SYNPR	0.739589067	0.120201405
LINC00494	0.739371065	1.422489576
IGHVII-43-1	0.738692698	0.723070519
TAS2R62P	0.738460566	2.18145308
PATE1	0.738184065	2.391620441
MROH5	0.738179703	1.040542133
CYP2A7P1	0.738021041	0.262194816
MAGI2-AS1	0.737351938	0.577180463
RASA4CP	0.736921876	1.746465664
CSF2	0.736566386	0.085215752
HMGCS2	0.73631444	1.829906469
SYNGAP1	0.736183616	0.004559604
PRR21	0.735871394	0.619173502
OR2M2	0.735813287	0.147700304
LACRT	0.735684936	0.897005262
TAS2R60	0.735635265	0.301498265
GDF2	0.735018938	2.262056894
NOTCH2NL	0.734854517	0.377169148
NBPF18P	0.73482864	0.161185691
OPN5	0.734649569	1.163499308
ZNF556	0.734405484	0.482574262
RPL29P2	0.734076249	0.476945524
OR1G1	0.734028672	1.537264215
OR5AR1	0.733761452	1.186730959
COMMD7	0.733271849	1.156522081
MYL1	0.733194064	1.447923077
SERPINA6	0.733185978	1.046765527
PLA2G1B	0.732979106	0.082547161
SLIT2-IT1	0.732636751	2.01319818
DHRS7C	0.732449745	2.865540974
TPP1	0.732323961	0.119799869
OR13D1	0.73164991	2.411191167
LCE1A	0.731581334	1.568350035
FXYD2	0.731397788	0.008009711
EFCAB3	0.731221564	0.977775777
ICOS	0.731165377	0.146088454
RNA5SP202	0.731087053	0.20182153
CCDC172	0.730994139	1.080528076
SNORA74A	0.73078463	0.299886095
EXTL1	0.730288648	2.149655626
AMTN	0.730085417	0.547922037
TERF1P3	0.729936442	0.192303302
RPL18AP2	0.729418026	1.254360854
S100A10	0.729301079	0.170034731
CRB2	0.728775531	0.739621637
CRYGFP	0.72850364	3.165276495
EDN2	0.727718157	0.22746314
LGALS14	0.726710509	0.904332657
NMS	0.726577812	1.216110933
MSH4	0.724985593	0.299310718
C12orf77	0.7245845	1.029823821
LDHAL6B	0.724558468	0.962717332
MIR519A2	0.724437336	1.989314433
FAM154A	0.724400847	2.373683445
C16orf92	0.724291584	0.17016587
CXCR5	0.724085576	0.086577029
GALR3	0.723835693	0.645045296
IL36B	0.723791421	0.661151766
TNXA	0.723754041	1.897301235
STK19P	0.723754041	1.897301235
RSBN1	0.72362924	0.107661659
ERHP2	0.723135753	0.378980023
LINC00837	0.723028981	0.776502752
ENTPD1	0.722781616	0.381389875
GFRA2	0.72182772	0.797513961
ANXA9	0.721690914	0.142699008
EPS8L1	0.721492003	0.167913748
GNAT1	0.721294387	1.104103436
RPL29P19	0.721215997	1.583529495
AOX2P	0.719999625	0.889040484
CYP4F31P	0.719954719	0.289757264
PAX4	0.719659033	1.402973877
CXCR6	0.719154363	1.319343549
ANO7	0.718626194	1.611902146
RN7SL469P	0.718340376	0.963938856
CNN2P3	0.718291316	1.572313434
MUC16	0.718200164	0.056660037
PNLIPRP3	0.718004434	0.326038122
ASS1P1	0.717916111	0.949373368
MDFIC	0.717100755	0.849438719
PLA2G4F	0.715946011	3.20268183
ZNF322P1	0.71555693	0.551261811
F10	0.715014449	1.139569366
IQCA1P1	0.714788233	1.180104545
C2orf61	0.714644523	0.817382212
C19orf80	0.713796935	1.428324895
KPRP	0.713750778	0.190040504
KRT18P16	0.713447525	2.081754457
CTBP2P5	0.713382424	0.816751375
MIR603	0.713202114	0.131318942
RNF151	0.7130804	0.351189917
DUSP8P2	0.712996131	1.377876289
TRIM51	0.712959289	0.099246336
CYP4F29P	0.712897319	1.179098387
MIR1-1	0.712744135	0.446335087
LINC00689	0.712623821	0.267243474
LINC00588	0.712591269	1.259991655
LCE2A	0.712070662	1.648017284
PAEP	0.712004362	1.670661608
SLA	0.711877385	2.874425929
KLHDC7A	0.711790771	0.560426499
IGHA2	0.711324059	1.43575632
RN7SL841P	0.711200003	0.304563978
SLC17A4	0.710255043	1.687946963
MT4	0.710236197	0.157640363
MIR190B	0.710003424	1.503719921
COX6A2	0.709677056	0.626083078
OR52B2	0.709415347	0.219311648
SNORD115-20	0.708898197	0.548531798
ZBTB8OSP2	0.708625908	0.442023882
EPX	0.708498864	0.912751594
CYP4F12	0.708361346	0.175600306
NTN5	0.708105836	2.459921227
SLC9A3P3	0.707974546	0.69940416
PRSS46	0.707577571	1.213279515
OR5H1	0.707179291	0.370136173
KNG1	0.706904601	0.69480594
TPSAB1	0.706873235	0.911647851
PRB3	0.706802022	0.973150626
PPP2CB	0.706657159	1.150306504
MIR129-1	0.706274225	1.434859218
NCKAP5-IT1	0.705790906	0.84635426
PCK1	0.705779212	0.494392551
ZSCAN22	0.705538264	0.08121007
CHN2	0.705483661	1.342483858
GAPDHP22	0.704674489	1.916631484
KRTAP8-1	0.70412475	0.818089317
PPP1R10	0.703805787	0.216721757
MIR1289-2	0.703796667	2.41557845
TUSC5	0.703653134	0.805499345
MIR642A	0.7031834	2.553444024
WDR5	0.703182377	0.922675105
LINC00906	0.702738232	0.22650234
FLG	0.702384731	0.655233005
SLC35G5	0.702178783	1.759339587
ACSBG2	0.702129621	1.265735214
EPPIN-WFDC6	0.701396845	2.453659789
EPPIN	0.701396845	2.453659789
WNT9B	0.701325468	2.232097127
OR4S1	0.700986229	1.382402121
RAVER1	0.700070202	0.831382267
OR10P1	0.699211966	0.471101479
SFT2D3	0.699077826	0.44759025
IGHEP2	0.698701708	2.008998887
KRTAP2-2	0.698532558	1.385953247
OC90	0.698122331	0.336847926
KRTAP21-2	0.698115399	0.342079602
LY86	0.697015425	0.541689278
WFDC12	0.69685518	1.05806915
NOS2P3	0.696082968	2.612656662
EDAR	0.695800459	0.815426929
OR52E4	0.695737126	0.474549295
CPNE4	0.695558858	0.58561529
UBN1	0.695490504	0.943448063
SPO11	0.695385709	0.733075187
LUM	0.695259709	0.110823768
CRIP1P2	0.695149503	0.528345313
SNORD116-1	0.694744738	0.603278883
DEFA6	0.694687206	0.050068961
DCUN1D2-AS	0.694539188	2.857625916
SPAM1	0.694404688	0.389966396
MRGPRG	0.694308203	0.843192011
MYLK-AS2	0.69365936	0.532537702
VWA3A	0.693477944	0.477775241
SNORA12	0.692919456	0.063334625
DIO2	0.692694986	0.033532713
TRIM49D2P	0.692547167	1.278940046
LILRA1	0.692452185	0.999205468
C2orf78	0.692320936	1.140479268
GOLGA6L6	0.6902324	1.116756681
CYP4F35P	0.69016874	0.259956495
OR1A2	0.689941846	0.233792005
TRIM64B	0.689818508	1.449610458
TRAV25	0.689664949	0.455371633
HTR3B	0.689344515	1.511184395
SNORD116-25	0.689337994	1.704170012
TLR5	0.689324482	0.46184216
CSNK1A1L	0.68915824	1.219720228
CEACAM4	0.688512988	1.214302829
MLN	0.688226588	1.734402609
GRAMD4P1	0.688171102	1.051754335
C1orf210	0.687680137	2.833509287
C9orf173	0.687624014	1.373357458
SAA4	0.687548792	0.619285593
SLC16A8	0.687297237	1.163076358
RNU6-871P	0.687214588	0.02641003
CEND1P1	0.686837687	1.681260965
OR10X1	0.686572034	0.031097453
TRAV34	0.68646361	1.258020003
RNU6-952P	0.686281317	0.063158168
CTAGE14P	0.686135412	0.793342083
LINGO4	0.686100028	0.404562555
MIR885	0.68581418	0.155223925
BTBD16	0.685747353	0.701409483
TMEM133	0.685456059	0.558677891
CYP4F8	0.68456164	0.249747113
MSH6	0.68402017	1.107841843
CLDN5	0.683638984	0.753962134
SGCZ	0.683413911	0.45779782
CPPED1	0.683156025	0.238437393
OR6C74	0.68307055	2.767017328
LCE1E	0.68280591	0.470636432
LCE3D	0.682736363	0.352957524
KRT26	0.682488036	0.233570325
LINC00698	0.682031527	2.287001735
THEMIS	0.682007234	0.183518845
PRSS42	0.681346404	3.3157115
STRADBP1	0.680234924	0.310144607
GIMAP7	0.680234924	0.310144607
HSPD1P7	0.679721627	0.554721299
FCRL3	0.679527207	0.811331656
HSPA8P8	0.67918663	0.369904298
PIP	0.67906645	0.325226052
SNORD116-12	0.678210875	0.406529433
OR5D18	0.678163289	0.081899626
ARNT	0.677695362	0.148848185
BLOC1S4	0.67660053	0.480276442
HTR3C	0.675815291	1.201140904
MYO7B	0.674892183	1.462572604
AKR1B15	0.674565622	1.148428316
MIOX	0.674170426	0.263024766
OR10A2	0.674044071	0.939526469
SNTN	0.673959585	0.045652117
MIR599	0.673923291	0.669275983
MIR875	0.673923291	0.669275983
CCL8	0.673531182	0.081890558
GCSAML	0.673464523	0.479009554
TBC1D3H	0.673326386	0.806272131
TBC1D3G	0.673326386	0.806272131
TECR	0.673265057	0.933618613
CCL16	0.673231265	1.346998751
UCMA	0.67273224	0.23108409
PTPRC	0.671950391	0.220367972
ANXA8L2	0.671836228	1.188637258
MIR526A2	0.671474378	1.444092991
RHBDL2	0.671003955	1.156438439
KRTAP13-4	0.67098612	0.302722367
TRAJ29	0.670827299	0.022417686
TRAJ44	0.670827272	0.235426583
OR5T3	0.670258782	0.238375358
C4orf6	0.670006683	0.904311467
FAM183CP	0.66947349	1.391450611
SULT2B1	0.669154347	0.021315817
NUTM2D	0.669078636	3.219445688
SLC26A9	0.668979044	0.914037632
PMCHL1	0.668642833	1.11917333
LCE4A	0.667728146	0.351897335
TPRXL	0.667408222	0.747270585
RNU6-170P	0.667120782	2.053536406
KIF4B	0.666762752	0.234841507
CAPSL	0.665927735	0.255043138
RAB3IL1	0.665471608	1.522307916
LEMD1-AS1	0.66497576	0.501172727
IQCF5-AS1	0.664557917	1.077119239
DSG3	0.664535843	0.016866613
FAM170B	0.664486969	2.783758851
YBX1P5	0.664285369	2.686832292
TRBV28	0.664274355	0.2323818
PRAMEF2	0.663809554	2.660149597
CD84	0.663766794	0.199976008
FAM134A	0.663713541	0.313941506
ABCA9	0.663599964	0.143447483
INTS6P1	0.663153583	0.799919005
HLA-DQB2	0.662932201	1.894692375
PRB1	0.662387697	1.074446854
MIR548I2	0.662359227	1.620901038
C21orf54	0.66163063	1.571427581
SIGLEC8	0.661609716	1.399655201
SLCO1B1	0.660881786	0.250678084
FMO9P	0.660701789	0.461530898
KRTAP25-1	0.660615083	0.720876589
OR2U1P	0.660502199	0.524291865
CHRNA2	0.660434874	1.413189019
RN7SL82P	0.660192189	0.713685124
OR13C3	0.658696794	0.91475996
ELK2AP	0.658425172	1.927780065
RPL21P103	0.657343004	0.311036274
OR4F6	0.656788776	1.246872831
DCST2	0.656099664	0.647002855
CLEC12B	0.655816512	0.894973586
SNORD115-10	0.65576961	1.317068352
MGAT4C	0.655359219	0.267063657
CEACAM18	0.654415723	0.453236448
PPP1R17	0.654102055	2.556923608
S100A2	0.653862488	1.046239164
LINC00524	0.653717001	0.740037797
SNORD124	0.653690509	0.009649031
ERN1	0.653602373	0.180695705
PNLIPRP1	0.653491766	1.216776866
C14orf105	0.653039256	0.345725063
KRTAP4-8	0.652546913	0.523678221
MIR548U	0.652356576	1.53221164
RNU6-698P	0.650651011	0.847589193
PDIA2	0.650507429	1.383837135
ULK4P1	0.650505589	1.714973934
DNM1P32	0.650505589	1.714973934
SNORD115-12	0.650147997	1.485268385
OR4C3	0.649187739	1.041552538
TRIM63	0.648944406	0.332768428
SH3D21	0.648057301	0.785754247
LINC00205	0.647741053	0.378389026
CYP4Z2P	0.647635191	1.594595231
AHSP	0.647523231	0.058650325
ASB18	0.646779144	0.322511162
VPS18	0.646507786	0.411893361
ITIH3	0.646447681	1.056097559
CYP2W1	0.646276646	0.848159407
CAMK2A	0.646009569	0.368807269
SLC5A11	0.645650022	0.386983332
CCDC144B	0.645630493	1.203843539
OR10H2	0.645315831	1.371727721
KCNJ16	0.644443	1.500719873
MIR143HG	0.644035608	2.689480815
TRIM31	0.644004002	0.634616928
FMO2	0.643078083	0.214334908
NLRP11	0.642837266	0.559680026
GPR162	0.642285374	0.180616003
SCGB1D1	0.642186389	0.433430586
PPIF	0.64154976	0.086298117
C22orf31	0.640721199	1.099685079
OR5D13	0.640118743	0.161419867
IL4	0.639977622	0.240954929
OTOF	0.639188162	1.170888815
FABP1	0.638941727	0.978569274
CST11	0.638677361	1.627040631
C11orf94	0.637806082	1.662834036
SPRTN	0.636674007	0.616616807
LTBP3	0.636192072	0.92903414
RNU6-476P	0.63618433	1.197061327
SCOC	0.635787422	0.639955877
RNF20	0.635390533	0.156056394
MIR138-1	0.634630426	0.424043425
IGFL1	0.634090065	1.207924257
RDH13	0.633889888	0.158807471
CLEC18C	0.632676495	1.49764664
FAM90A3P	0.632435695	0.673381137
TECTB	0.632311539	0.351370877
TRPV3	0.631768409	0.519801217
OR2C1	0.631154832	0.900940049
COL6A4P2	0.631028376	0.584341957
BCAS1	0.630909123	0.281262915
GNG5P1	0.630860624	0.455002314
DEFB125	0.630738334	0.43331889
IGLV8OR8-1	0.630363748	1.966184147
OR7G2	0.629821828	0.253504555
RNU4-63P	0.62969773	0.936314782
EMR4P	0.628977099	0.153856669
SLC7A9	0.62847175	1.144574655
XCL2	0.628344492	0.587621011
SNORD116-26	0.626602517	0.638203427
CR2	0.626439508	0.001135132
PALM3	0.625601102	0.301388707
SPINK7	0.624691946	0.120185317
BTNL2	0.624329934	0.522089727
PEBP1P3	0.623490311	0.353331347
NR1I3	0.623466791	3.29685131
C9orf116	0.622640876	1.22462005
LRRN4	0.621702467	1.249231208
METTL11B	0.620709195	1.495245503
MIR182	0.620700377	0.649038214
CCDC162P	0.619985673	1.508055448
DUTP3	0.618595569	2.192306337
C6orf47-AS1	0.618247007	0.372383016
CALD1	0.618186232	0.064508832
TNFRSF10C	0.61684119	0.678854885
PRSS16	0.616746337	0.857821713
SCUBE2	0.616586349	0.045475081
LRRN2	0.616369721	0.764685547
GBP6	0.616368933	0.05582633
TNFSF11	0.616292095	0.038212356
TCEB3CL2	0.615884681	2.40267831
ANKRD26P1	0.615759043	1.163085724
OR10B1P	0.615521397	0.517707908
GJB4	0.615290449	1.161192571
DLC1	0.6149067	1.382999398
OR2H1	0.614559127	0.227641679
KCNAB3	0.61424573	0.614373056
KIAA0247	0.614236573	0.604318782
KRTAP4-9	0.61363585	2.126871299
PIGC	0.612525919	0.22225808
HMGB1P21	0.612053582	1.296899744
IGFN1	0.608235669	0.235868231
KCNV2	0.607652533	1.512078125
SPRR1A	0.607589323	0.233127232
NOX4	0.607216485	0.72156486
COX4I2	0.607137187	0.842428607
ELSPBP1	0.607080312	0.286892789
OR13E1P	0.606483016	1.238508138
CD300E	0.606296456	2.060742682
LCN1	0.605583288	1.615029088
USP44	0.604256778	0.368277094
IGHV3-25	0.604110457	2.266758988
RSAD1	0.603520592	0.044328181
KRT18P22	0.603148224	0.342879953
AGMAT	0.6031337	0.329759857
FANCD2OS	0.602903929	0.993280701
RN7SKP285	0.602684568	1.388112567
CCL27	0.601341556	0.125074153
C6orf25	0.601293861	2.30402167
HTR2A	0.601138915	0.098163034
TMED11P	0.600213166	1.033225922
F5	0.599855282	0.154872902
GYPB	0.599510365	2.282250134
GYPA	0.599510365	2.282250134
NOMO3	0.599420397	0.174669705
SNORD115-24	0.598806657	0.709659715
MIR5580	0.598559139	0.56238449
OR6B2	0.598060059	0.702446882
SPATA31A6	0.597974657	0.5086751
SNX18P23	0.597819842	0.538962492
WTAPP1	0.597535963	1.267124755
MIR5701-2	0.597335937	0.21512802
CT60	0.597335937	0.21512802
FAM24A	0.596923324	0.006422725
DDR2	0.596620203	3.796128782
TAB1	0.596116548	0.143030903
C1orf170	0.596006264	0.457087622
PRSS30P	0.595931079	0.330734067
JPH4	0.595915962	1.103337399
LHB	0.594434972	0.549271015
RNU6-230P	0.594387294	0.777030456
LUC7L	0.594105093	0.584862202
MALL	0.59314902	2.656045791
DMBX1	0.59297156	0.995892126
RPL34P27	0.592749393	3.017791697
SNX2P2	0.592681519	0.227179985
CCDC74A	0.59234879	0.298149019
GPD1	0.592076103	0.532581844
MIR765	0.590204533	0.188878933
LRRN3	0.590095381	0.012949006
GFRA4	0.589156892	0.70140597
CLEC10A	0.588391226	0.207814963
CLPSL1	0.587703351	0.103254443
RESP18	0.587410713	0.315716833
DPPA3	0.587210176	1.744328027
DTHD1	0.58676464	1.182263284
HBG2	0.586325665	0.935454287
CD3E	0.586184629	0.054640078
RFPL4A	0.586163213	0.026909841
AASDHPPT	0.585987375	0.889219942
RHOA	0.585977421	0.053930926
CTLA4	0.585336673	0.654409147
SDHB	0.585220996	0.13088303
MIR1283-1	0.585183427	1.420114857
OR7G1	0.583297996	1.189867679
RNU6-1178P	0.582690429	1.537851523
KRTAP12-1	0.582293406	0.631225554
MTUS2-AS1	0.581908786	0.663631385
CXCL16	0.581089922	0.337762884
PCP4	0.580757309	1.0781777
SNRNP25	0.580268157	0.118976303
SPACA7	0.579988351	0.515644305
TTPAL	0.579673021	0.179011315
TRIML2	0.579039457	1.876524592
IGKV7-3	0.578989181	1.169642268
MIR4492	0.578697792	0.995341168
ATP5G1P1	0.578342068	1.003764814
MUC6	0.578270669	2.458300978
RN7SL429P	0.578009629	0.304263538
NEUROD2	0.577492169	1.180970281
GJC3	0.577202227	0.433310266
OR8K1	0.577073991	0.389427315
FAM71C	0.577073593	1.662137164
KHDC3L	0.576877666	1.410020739
PLAGL1	0.575639696	0.244118139
NGB	0.574606678	0.885831684
TMEM211	0.573867723	0.866296017
IPO5	0.572811753	0.236235977
OR10A4	0.572237176	0.396787345
PVALB	0.572004667	0.458522923
RXRA	0.571647566	0.420774308
ZNF34	0.571601131	0.201607647
PKD1L2	0.571097268	3.327429825
PKD1L2	0.571097268	3.327429825
DNTT	0.570907359	0.968908322
OR5H6	0.570615538	0.128899873
FXYD3	0.569042736	0.43457257
SMPD4	0.568818871	0.214095346
NPSR1-AS1	0.567477123	1.006179896
RNU7-52P	0.56711287	0.772511285
TMC3	0.56621338	0.080016365
LCN9	0.566097393	1.974927124
RNA5SP40	0.565523621	1.288093415
HNRNPCP2	0.564868436	0.269518362
PLA2G6	0.563664315	0.720228442
GIMAP4	0.563627665	1.352931626
LGALS8	0.563532352	0.215605475
CER1	0.563464192	0.097943364
MYH14	0.562796196	0.550869102
FAM83A-AS1	0.562016036	0.260697925
RPS15	0.560483808	0.000762773
JMJD4	0.560081557	0.926627673
IGFL3	0.558470028	1.021018201
LINC00474	0.557847061	1.958692317
LRP8	0.557751014	0.230704667
C13orf45	0.557356682	0.655426699
SCN7A	0.556487967	0.070798116
KRTAP2-1	0.556207242	0.548185676
MIR4696	0.556107831	1.455256004
MLF2	0.555810451	0.220245578
OR51F1	0.555710118	0.119764752
KLK5	0.555160889	1.107403824
UTS2B	0.554789015	0.734408649
GDF11	0.554566927	0.371386467
VN1R4	0.553850167	0.948947947
RNVU1-20	0.553737816	0.182990527
SPTLC3	0.553541874	0.839661271
AQP12B	0.553285095	0.914260625
ZDHHC11	0.552700012	0.653355141
IGHV3-30	0.551781847	0.021533692
MMP3	0.549169173	0.514778735
MIR133A2	0.548708577	0.636137228
EIF3G	0.548152313	0.114019335
EMP1	0.547953438	0.288706377
GUCY2C	0.547704746	0.426802652
PRPH	0.547575338	0.706455919
ABCB1	0.547176191	0.192395458
PRAMEF11	0.547065495	0.97273358
PRAMEF1	0.546868351	1.823208551
BIN3	0.54601539	0.2605757
RABGGTA	0.5459898	0.128146083
PRCP	0.545581333	0.030837127
CDV3P1	0.545251199	0.91875431
TNFSF9	0.545148653	0.16320821
TIMD4	0.544777964	0.020705001
TPSG1	0.544458874	0.843664625
IGKV2D-29	0.544388274	1.41032577
IGDCC4	0.543427645	0.500816237
C10orf90	0.542834845	1.084517012
IL1RL2	0.54280179	1.402214727
PA2G4P4	0.542436587	0.119349185
SORCS3-AS1	0.540811514	0.015923068
RNF13	0.540159047	0.568961535
OR2J3	0.540114099	1.762831166
PHAX	0.539701321	0.177302825
MIR4647	0.539615383	0.729759011
OR51AB1P	0.539575356	2.092775314
CIB3	0.538961608	1.321669921
CPSF4L	0.538707877	1.410741399
PRSS56	0.538279648	0.735627215
C1orf198	0.537559374	0.527796739
AQP7P4	0.537280628	1.943769885
CRYGN	0.537179871	0.086227905
KCNE4	0.537068224	0.24089914
GALP	0.536055836	0.920906538
FGFBP1	0.535993126	0.301679597
CCDC144NL	0.535225979	1.863269485
KIAA1239	0.534573644	2.543578099
MIR1260B	0.534405723	0.185445131
SLC5A4P1	0.53415255	0.041677619
IL17B	0.53379867	2.772896285
CROCCP4	0.533732943	0.778746216
MYH2	0.533225005	1.423520116
RNU7-122P	0.532478987	1.219523462
IGHV3OR15-7	0.531350035	0.23939828
FAM101A	0.530306345	0.418493051
RCVRN	0.528891888	0.860421772
ZAN	0.528093993	0.600786179
NUDC	0.527713101	0.338351727
CDH16	0.526484606	0.684527789
OR1R1P	0.526335549	0.774591894
EXOC3L2	0.526040812	0.504156815
TRAF6P1	0.526017735	0.544812818
KRTAP23-1	0.525125256	0.396930238
ALKBH7	0.525118331	0.195165312
TPSB2	0.524702437	0.496471057
TRAV13-2	0.523740305	2.433697897
ADARB1	0.523254362	0.454162868
TRMT44	0.522486038	0.814603617
TRAV27	0.521981289	0.115955554
LINC00162	0.521132315	0.477478958
DEFB104B	0.521050606	0.121698277
CHRNG	0.520194596	0.044921215
KRTAP5-3	0.520109106	0.618967192
OR4C46	0.520036664	1.464943205
MIR4285	0.519980101	0.455764079
LGI1	0.51932759	0.724253506
RHOT2	0.518971441	0.333816389
ANO9	0.518304892	0.018132096
SLC25A25	0.515035109	0.331267213
FXN	0.514993362	0.008268541
PYDC2	0.514158707	1.045897256
GRAP	0.513404555	0.424355157
HAR1A	0.512550116	0.915864852
MIR4758	0.512293309	1.636912409
NOLC1	0.511311717	0.115624187
RNU6-327P	0.510340579	0.522157211
FCGR1A	0.510274783	0.41995398
OR4X2	0.509351513	0.918367302
RNU6-839P	0.508846559	3.710512558
BTNL9	0.508598636	0.923479362
LILRA4	0.508539905	0.330313912
ASCL5	0.507231747	1.029563906
ZNF806	0.505583335	0.418748441
PSMC1P4	0.504713429	0.468747336
ZNF962P	0.502688066	0.702326756
MIR595	0.501772591	2.143066662
OR10G7	0.500307844	0.982879213
LMO3	0.49841831	1.722502327
RN7SL84P	0.498340675	0.695870383
GOLGA6L2	0.496555895	0.736464154
LINC00955	0.496171298	0.392170384
FOXA1	0.493807741	0.136816465
ITGA11	0.490293968	0.274642065
SNORD114-1	0.489961848	0.360308053
EXOG	0.48995946	0.011754775
KRTAP5-7	0.488590815	1.001534578
C1QC	0.488407571	0.068719225
TAF1B	0.487359123	0.058537013
NUP210P2	0.48689773	0.153754065
FTLP13	0.486403079	1.562466991
SBSN	0.485435805	1.329788568
SNORD115-5	0.485433956	1.175688117
OR4X1	0.483270566	0.891848387
SPATA31D5P	0.481068243	1.699805829
GHITM	0.477211595	0.743102879
GNAI2	0.473827496	0.158513135
RSG1	0.471123479	0.229250634
MIR122	0.461676244	0.250469848
MZB1	0.461156065	0.137334892
NCKAP5	0.456579902	0.080333764
FAM183A	0.449167346	0.000616848
QSOX2	0.437325854	0.695897873
TPM3	0.43248323	0.444962483
